# Supplementary material for: Transcriptome and Metabolome Analysis of the Mechanism of Environmental Adaptability in Populus Roots
Source: Plants (Basel). 2025 Aug 28;14(17):2691. doi: 10.3390/plants14172691 (PMC12430386; doi:10.3390/plants14172691)
Supplement: Supplementary file 1 [file plants-14-02691-s001.zip]

Archive with 1 entries (1 files):
- plants-3782708-supplementary.xlsx
