# Supplementary material for: Transcriptome and Metabolome Analysis of the Mechanism of Environmental Adaptability in Populus Roots
Source: Plants (Basel). 2025 Aug 28;14(17):2691. doi: 10.3390/plants14172691 (PMC12430386; doi:10.3390/plants14172691)
Supplement: Supplementary file 1 [file plants-14-02691-s001.zip › plants-3782708-supplementary.xlsx]

## Sheet: Table S1
Table S1 The quality of transcriptome data.
Sample	Group	Raw Reads	Clean Reads	Clean Base(G)	Error Rate(%)	Q20(%)	Q30(%)	GC Content(%)	Total Reads	Reads mapped	Mapped Ratio（%）
SR1-1	SR1	48847084	47758322	7.16	0.03	97.35	92.64	43.69	47758322	40419405	0.8463
SR1-2	SR1	46294756	44963642	6.74	0.03	97.39	92.68	43.66	44963642	38086975	0.8471
SR1-3	SR1	47869508	46468182	6.97	0.03	97.32	92.58	43.63	46468182	39464832	0.8493
SR2-1	SR2	45827250	44438474	6.67	0.03	97.15	92.21	43.45	44438474	37933275	0.8536
SR2-2	SR2	47100342	46006152	6.9	0.03	97.46	92.87	43.26	46006152	39405225	0.8565
SR2-3	SR2	46335092	44829192	6.72	0.03	97.27	92.51	43.14	44829192	38125552	0.8505
SR3-1	SR3	49377426	47974600	7.2	0.03	97.29	92.51	43.57	47974600	38142261	0.7951
SR3-2	SR3	45443372	44062536	6.61	0.03	96.42	90.52	44.11	44062536	34145044	0.7749
SR3-3	SR3	48415406	47496964	7.12	0.03	97.47	92.94	43.75	47496964	37007257	0.7791

## Sheet: Table S2
Table S2 Functional annotations of new genes.
Database used for function annotation	New gene number
KEGG	256
KOG	540
GO	633
Pfam	386
Swissprot	371
NR	1097
Total	3283

## Sheet: Table S3
Table S3 The FPKM of exhibited transcription factors.
Transcription factors	ID	TSR1-1	TSR1-2	TSR1-3	TSR2-1	TSR2-2	TSR2-3	TSR3-1	TSR3-2	TSR3-3
AP2/ERF	POPTR_001G067600v3	6.3392	7.7778	7.693	1.0539	1.3002	0.7159	1.0441	2.3192	2.2835
	POPTR_001G110700v3	102.47	106.17	111.14	48.6518	56.508	38.1217	102.716	133.373	97.1323
	POPTR_001G154100v3	301.065	294.64	301.41	105.385	96.635	87.9943	296.653	401.312	295.74
	POPTR_001G181500v3	0.7349	0.7798	0.751	9.3834	6.3119	6.9328	1.9367	2.6886	1.4984
	POPTR_002G039000v3	0.1688	0.1343	0.0863	1.6165	2.4236	1.1214	0.7118	0.4446	0.2753
	POPTR_002G039100v3	0.58	0.1641	0.3556	8.2698	7.6534	5.7953	3.7907	3.1236	2.9855
	POPTR_002G039200v3	4.0696	4.195	3.0895	1.1135	0.477	0.4944	5.3929	4.4921	5.9427
	POPTR_002G039300v3	0	0.3552	0	3.6808	4.3487	2.0165	0.941	0.9145	0.9708
	POPTR_002G065600v3	630.041	638.785	624.481	41.4646	47.7152	47.3725	286.855	275.284	292.145
	POPTR_002G124000v3	47.4934	45.7506	48.0014	11.2238	12.0424	10.0753	51.7156	51.7562	48.7508
	POPTR_002G167400v3	0.7866	1.1784	1.4659	4.5296	5.6469	4.8201	10.5845	10.0759	10.7177
	POPTR_002G201600v3	936.928	927.246	933.197	187.739	202.53	177.446	401.25	395.601	394.969
	POPTR_003G136300v3	0.5029	0.5845	0.7342	6.4719	6.336	7.2799	1.4136	1.4298	1.1197
	POPTR_003G151000v3	3.6124	2.8138	2.7491	5.8063	9.2614	7.1484	12.6794	15.7914	10.6981
	POPTR_004G047500v3	16.346	15.1072	16.058	45.8186	47.5496	42.4467	46.6893	52.8	45.3743
	POPTR_004G051700v3	43.2946	40.072	42.4458	3.7987	5.9302	3.9552	27.5626	34.732	28.3243
	POPTR_004G051800v3	3.2835	3.7229	2.712	1.675	1.2915	1.1474	3.2715	2.1063	3.0325
	POPTR_005G087200v3	686.557	663.131	664.737	199.244	220.614	208.504	687.061	639.079	670.273
	POPTR_005G195000v3	449.375	449.173	455.502	53.5129	54.4767	58.7696	497.074	479.805	493.08
	POPTR_005G219600v3	2.0784	1.8045	1.6413	0.3016	0.872	0.2008	2.39	2.765	2.4656
	POPTR_005G223100v3	8.7572	9.4748	8.5984	6.2118	5.811	8.122	2.8055	2.5128	2.6141
	POPTR_005G223200v3	0.1794	0.2856	0.2292	2.4342	2.7601	2.098	0.2837	0.3676	0.7317
	POPTR_005G223300v3	0.0394	0	0.0805	0.9223	0.8889	0.6701	0.4984	0.738	0.4285
	POPTR_006G021000v3	13.0888	8.8037	10.3216	0.7676	0.3699	0.9312	2.1184	1.8098	3.3061
	POPTR_006G138700v3	12.5628	13.1068	11.4359	36.0571	54.4566	36.6939	66.1575	77.1827	60.6715
	POPTR_006G138900v3	5.7102	4.527	5.2988	7.8215	6.3943	5.023	19.0952	28.5837	17.4148
	POPTR_006G156600v3	0.0542	0.4598	0.3321	1.3254	0.8887	0.2303	2.3978	2.4094	1.5313
	POPTR_006G163400v3	1.8226	2.6975	2.4018	3.7254	3.9842	3.3138	7.4321	9.2087	7.8235
	POPTR_006G261200v3	0.1335	0.1889	0.4093	3.9297	3.7875	2.1757	0.0938	0	0.0484
	POPTR_007G043400v3	32.615	32.9124	29.0825	3.1471	2.8692	2.5491	31.7677	24.332	24.4266
	POPTR_007G076800v3	48.5123	48.9681	53.6902	123.149	137.973	118.393	157.437	158.429	157.674
	POPTR_007G090600v3	41.8584	41.8913	41.1097	19.7007	18.4003	17.8064	58.6454	56.1518	58.1497
	POPTR_008G166000v3	0.2392	0	0.978	1.6546	2.9441	0.89	10.4658	14.2841	9.6258
	POPTR_008G166200v3	0.1474	0.2607	0.2511	0.366	0.252	0.1567	1.2433	1.0931	0.8551
	POPTR_009G147700v3	1.4295	1.5169	1.384	1.1207	1.7746	3.1989	7.3756	7.4868	8.345
	POPTR_010G006800v3	38.5758	36.1606	39.7068	11.0131	12.1661	11.6367	29.8784	36.399	37.0998
	POPTR_010G072300v3	4.7279	3.2131	5.4288	1.2435	1.3619	1.4116	2.0719	2.612	3.1194
	POPTR_010G072400v3	3.6013	3.9028	5.4813	0.6522	0.55	0.3258	3.3923	2.7808	3.7495
	POPTR_010G072600v3	3.8279	5.8389	5.8677	0.8909	3.6802	2.4158	1.387	1.8205	1.1707
	POPTR_010G216200v3	6.216	5.7081	6.4571	13.8274	14.448	15.556	67.8819	62.3953	59.2566
	POPTR_011G056900v3	7.7722	6.24	7.7326	4.1567	4.0907	3.5406	6.6322	7.9435	5.9028
	POPTR_011G057000v3	40.4838	37.4535	38.5471	16.6961	17.6621	13.1536	19.7683	26.4852	19.7457
	POPTR_011G061700v3	65.9756	65.8103	66.6505	14.0965	17.1883	11.9085	75.2161	107.529	74.7409
	POPTR_011G115600v3	122.986	118.587	125.871	66.504	72.2515	69.0584	162.445	192.424	162.157
	POPTR_012G108500v3	156.047	148.191	152.011	13.3725	15.0902	8.0901	27.6894	29.9752	30.1773
	POPTR_013G056700v3	0.3513	0.1553	0.359	1.0279	1.3509	0.6845	0.1234	0.1714	0.0318
	POPTR_013G100300v3	60.114	53.2445	59.5223	38.3143	41.3676	31.1642	80.0642	83.3912	76.3892
	POPTR_013G101100v3	0.2543	0.5397	0.9095	0.4058	0.565	0.5856	1.6976	1.935	1.3826
	POPTR_013G101200v3	1.4912	1.1077	0.9144	11.8208	10.9344	8.4802	4.0084	6.8086	5.1891
	POPTR_013G158500v3	3.1113	3.1404	3.8258	21.4237	20.0001	21.5902	12.9853	16.4944	16.0088
	POPTR_014G025200v3	73.6551	70.2168	66.7892	10.6569	14.4837	13.9356	65.6892	66.5652	71.2835
	POPTR_014G046600v3	0	0.0777	0	1.3249	1.8779	1.4793	2.3163	1.372	2.0709
	POPTR_014G047000v3	1.1999	0.6366	1.0511	11.1256	14.5026	12.2076	19.9663	24.4825	16.4033
	POPTR_014G126100v3	963.681	970.798	977.757	421.034	432.439	406.217	205.066	213.023	208.563
	POPTR_015G023200v3	41.5744	43.2502	36.4602	67.3201	70.7417	73.5593	252.623	238.407	248.831
	POPTR_015G136400v3	12.1996	11.1461	11.1194	62.4468	62.0231	60.0805	9.2848	11.2493	10.1417
	POPTR_016G018600v3	4.7492	3.9855	3.4893	1.4202	1.7189	2.1116	1.865	1.7079	1.1476
	POPTR_016G126100v3	6.7632	7.0555	6.5032	1.3967	1.1706	1.274	3.2487	2.5724	2.8238
	POPTR_018G038100v3	15.1004	14.4212	14.0428	2.785	3.1488	2.1401	9.1261	17.5014	11.8228
	POPTR_018G047300v3	38.4967	37.8887	35.9005	12.9623	16.6729	13.5142	74.3886	81.2162	65.178
	POPTR_019G036100v3	0.0479	0.1524	0.2935	1.6809	2.3074	1.8827	0.5046	0.3923	0.1562
	POPTR_019G067400v3	48.939	55.3869	58.2458	69.672	76.4682	74.6121	18.4305	17.4589	18.2673
	POPTR_019G073300v3	37.7798	41.0773	40.1149	14.7751	11.6948	8.6582	22.2427	30.2428	23.1143
	POPTR_019G075500v3	0.4737	0	0.3389	2.2177	3.3034	2.719	0.5493	0.2773	0.5151
	POPTR_019G075600v3	0.2931	0.311	0.1797	4.4905	3.1859	2.866	0.8032	1.7155	0.7649
MYB	POPTR_001G099800v3	1.3758	0.9733	0.5408	5.6678	6.0416	6.2995	4.9457	4.9972	4.2581
	POPTR_001G118800v3	0.2342	0.3195	0.1026	0.4272	0.7548	1.2446	1.2696	1.7625	1.1278
	POPTR_001G139900v3	0.0946	0.1004	0.2256	0.4026	0.5174	0.4022	0.7312	0.5168	0.8229
	POPTR_001G219100v3	172.724	162.24	170.584	139.091	150.089	121.737	440.275	452.018	419.816
	POPTR_001G224500v3	0.3467	0.5289	0.7308	0.1614	0.4667	0.2303	0.2513	0.4059	0.3299
	POPTR_001G267300v3	0	0	0	0.2072	0.2795	0.4553	0.6978	0.8206	0.9316
	POPTR_001G300200v3	0.2049	0.087	0	0.6106	0.2522	0.3921	1.469	0.7198	1.6046
	POPTR_001G336700v3	0.5454	1.6311	0.9121	1.0552	1.2712	1.1595	0.1045	0.1741	0.2696
	POPTR_001G408700v3	1.1978	0.574	0.7502	1.1511	1.585	1.3553	4.2765	2.5331	4.7058
	POPTR_002G073500v3	1.3047	1.5776	0.3721	0.1937	0.7779	0.5483	0.3198	0.5683	0.6269
	POPTR_002G128900v3	12.9308	14.9533	16.3647	85.2774	94.8782	80.1699	30.7637	30.8388	28.4274
	POPTR_002G157600v3	0.9028	1.0778	0.7304	0.3202	0.1157	0.08	0.3569	0.2202	0.6545
	POPTR_002G185900v3	0.3762	0.1863	0.2307	1.1474	1.2088	1.013	1.8241	0.7927	1.6636
	POPTR_003G114100v3	0.2049	0.1087	0.0349	0.3996	0.7353	0.6169	2.0154	1.399	0.9282
	POPTR_003G132000v3	0.2299	0.1045	0.1007	1.8519	1.3471	0.9773	1.7654	1.1533	1.5712
	POPTR_003G144300v3	0.278	0.295	0.2841	1.6903	2.3215	2.4062	0.7535	0.5114	0.4319
	POPTR_004G026600v3	5.6076	4.2899	6.1305	1.7345	2.541	3.2575	8.1105	9.313	7.3033
	POPTR_004G215100v3	0.3375	0.6766	0.8432	0.7582	0.8462	0.6777	0.1977	0.2195	0.1224
	POPTR_005G063200v3	3.7168	3.5088	3.6673	1.2546	1.8138	2.0707	2.9722	2.0406	2.0627
	POPTR_005G074500v3	0.0387	0.1643	0	1.4	2.3811	1.9744	1.0606	0.6343	1.2624
	POPTR_005G087700v3	7.5977	8.3443	7.6929	3.3051	3.1425	4.1346	3.7316	3.7512	4.519
	POPTR_005G096600v3	3.0467	3.6113	2.418	0.5518	1.0636	1.2747	6.799	6.9059	6.7319
	POPTR_005G164900v3	0	0.1223	0	1.472	1.6946	1.7973	1.2963	0.4949	1.1701
	POPTR_005G186400v3	2.3022	1.4066	2.3527	0.8536	0.9301	0.8528	1.3605	0.3675	1.138
	POPTR_006G085600v3	13.6253	13.8037	12.9016	5.5277	5.1169	5.1141	13.6112	13.6885	14.3097
	POPTR_006G097300v3	0.5184	0.2539	0.3056	1.5698	2.0854	1.6741	0.5464	0.5602	0.5203
	POPTR_006G122100v3	0.7546	1.0957	0.69	1.648	1.8328	1.4353	0.4186	0.4649	0.0864
	POPTR_006G221500v3	0	0.0368	0.1418	1.2549	2.5969	1.9542	0.9507	1.1371	0.7921
	POPTR_006G275900v3	0.2262	0.16	0.3468	2.7681	3.9826	3.5267	4.5308	3.1339	3.567
	POPTR_007G093900v3	0.3042	0.1614	0.1943	2.3058	2.5343	4.0817	2.0439	1.8249	2.646
	POPTR_007G106100v3	4.3776	4.7369	4.2382	2.2676	2.5695	2.1123	3.4912	3.7088	3.4137
	POPTR_008G101400v3	63.582	54.6712	54.8113	30.8989	31.5372	30.0156	49.5852	54.9417	51.4692
	POPTR_008G148400v3	1.3098	1.1389	0.7808	7.4909	7.2198	8.2181	2.5121	2.2575	2.5321
	POPTR_009G053900v3	0.0745	0	0.0761	2.4557	2.8631	1.3849	2.5898	4.7502	4.6956
	POPTR_009G096000v3	13.2656	13.2946	14.0719	6.4383	6.802	4.494	7.5233	6.7206	6.7065
	POPTR_009G134000v3	0.6666	0.9136	1.2489	1.2412	1.3387	1.2104	2.5764	3.9343	2.3558
	POPTR_010G004300v3	0.1167	0.1548	0.2981	1.2105	1.2863	0.8062	0.3997	0.7855	0.7613
	POPTR_010G093000v3	0.3417	0.9064	0.6401	5.7255	6.1315	5.7197	1.0804	1.0333	1.1765
	POPTR_010G123000v3	0.0394	0	0	0.2515	0.2424	0.2932	0.8307	1.5222	0.7284
	POPTR_010G149900v3	45.7712	40.261	38.8071	3.1588	3.3122	3.1903	11.5548	10.8086	12.8068
	POPTR_010G240800v3	341.748	336.307	336.87	163.837	185.557	176.913	269.051	293.034	245.474
	POPTR_011G040400v3	0.5919	0.3426	0.165	0.4008	0.6622	0.2288	2.0987	2.7718	1.7554
	POPTR_011G041600v3	1.7475	2.0229	1.4611	2.0283	1.6291	1.8912	7.502	5.7281	8.2228
	POPTR_012G127700v3	1.5332	1.3999	1.2753	3.3006	5.2654	3.373	4.7357	5.3847	5.4282
	POPTR_012G140700v3	0.0724	0.2305	0	0.9244	0.8662	0.8978	0.1272	0.0848	0.1575
	POPTR_013G067000v3	3.1862	2.9108	3.213	3.9963	3.3757	2.3326	8.2519	8.3742	9.2699
	POPTR_013G109300v3	6.2693	6.4597	5.9426	3.9315	2.9506	3.1227	13.3767	13.828	15.4462
	POPTR_013G149200v3	0	0.0422	0.0407	0.8465	1.183	0.4651	0	0.5123	0.173
	POPTR_014G035100v3	28.3465	30.6109	26.9211	180.326	181.609	168.752	65.6207	69.3023	67.2588
	POPTR_014G081200v3	1.1656	1.0186	1.4715	0.5107	0.8438	0.5466	1.6262	1.5653	0.9693
	POPTR_014G117000v3	54.4016	54.1521	48.1207	51.1074	57.8544	48.872	120.754	120.498	120.951
	POPTR_015G046200v3	12.48	14.0124	15.5229	6.1724	5.2838	4.7058	8.8104	8.0424	10.6244
	POPTR_015G075600v3	0.0523	0	0.2137	0.2225	0.2681	0.5002	1.2677	1.4079	1.1372
	POPTR_015G075800v3	0.1977	0.1049	0.101	0.2104	0.3042	0.3153	3.4915	3.5304	3.7094
	POPTR_015G129100v3	0.3462	0.3006	0.3216	0.7702	0.8391	1.1708	3.9477	4.3844	4.5516
	POPTR_018G127700v3	0.314	0.3808	0.1834	5.8707	4.3242	3.433	4.8231	4.6738	2.9268
	POPTR_T011400v3	0.1406	0.1492	0.2586	1.8848	2.1338	1.853	1.9562	2.4359	1.6817
bHLH	POPTR_001G017300v3	0.9169	0.9946	0.8538	3.9893	4.2838	4.5917	3.0071	3.2204	2.659
	POPTR_001G063000v3	1.1831	0.4455	0.585	3.1268	4.1879	2.6774	31.0578	29.042	26.6856
	POPTR_001G083500v3	0	0.0298	0.0287	2.2401	2.1878	2.208	13.0195	12.2578	10.0122
	POPTR_001G103600v3	12.1135	12.1196	11.5392	52.7065	54.2824	53.8028	33.017	30.1354	32.2728
	POPTR_001G142200v3	13.8468	14.3393	14.5597	78.6003	71.2743	77.7051	40.6931	41.4051	39.9473
	POPTR_001G270000v3	44.1554	39.973	38.896	20.7503	24.9759	21.2915	47.8296	48.5967	57.9189
	POPTR_001G287200v3	0.5188	0.7341	0.6565	7.1765	8.6398	8.4298	11.8496	10.1233	11.8748
	POPTR_002G054100v3	0.2685	0.4095	0.2229	2.2137	1.4453	1.8904	0.3537	0.1964	0.3102
	POPTR_002G105300v3	1.8361	2.8143	1.0946	1.1939	1.4122	1.5722	7.4194	7.0458	5.99
	POPTR_002G108400v3	5.5342	5.4811	5.4671	21.0807	23.7233	18.9417	5.1336	4.0601	4.4534
	POPTR_002G114700v3	1.172	1.5753	1.1019	8.6961	8.077	8.106	2.125	2.3417	2.1582
	POPTR_002G176900v3	7.0184	5.5642	4.9465	80.4562	78.5106	79.3744	56.5777	60.3801	58.5412
	POPTR_002G231700v3	16.7473	16.2425	17.4598	11.161	10.688	12.2025	28.3786	26.8004	26.9745
	POPTR_002G235400v3	3.137	2.9383	3.0079	24.0649	22.678	26.3459	8.1443	7.5943	8.2964
	POPTR_002G252800v3	0.26	0.3077	0.3167	1.0426	1.1689	0.7758	1.4755	1.7675	1.5113
	POPTR_003G128000v3	0.5416	0.7663	0.4059	8.3367	7.7574	7.7334	1.1228	1.1624	0.7656
	POPTR_003G207200v3	0.5485	0.4131	0.4882	2.4852	2.8308	2.4451	2.3502	1.7608	1.7125
	POPTR_004G044400v3	2.7308	2.1894	1.7984	1.6788	0.9335	0.258	2.4947	1.634	2.1776
	POPTR_005G001800v3	16.5611	15.4102	14.6516	5.6765	5.797	5.0798	7.0331	5.5018	5.6863
	POPTR_005G039800v3	0.4218	0.2387	0.2299	3.0516	4.0658	4.1544	0.4742	0.2633	0.581
	POPTR_005G071100v3	0.314	0.238	0.3209	2.2433	3.1282	2.7178	0.5674	0.5252	0.7805
	POPTR_005G146500v3	2.4803	2.8659	2.7976	13.039	13.3209	13.2211	5.3065	4.5169	5.3543
	POPTR_006G074700v3	1.0684	0.2834	0.2047	1.6342	1.712	3.1231	0.6335	0.1564	0.3631
	POPTR_006G074900v3	55.5101	56.6787	59.7352	100.043	98.499	83.559	204.391	184.105	187.929
	POPTR_006G135600v3	2.9674	3.7319	3.0605	13.7547	15.6803	14.3395	6.6034	7.0443	7.0362
	POPTR_006G202100v3	0.8005	1.0618	0.8436	0.4259	0.4874	0.9307	0.3164	0.3514	0.3536
	POPTR_007G009400v3	0.2353	0.1783	0.1031	0.7153	0.8618	1.2505	0.248	0.1181	0.1097
	POPTR_007G097600v3	0.3844	0.5891	0.1746	2.7264	1.6205	1.9974	0.045	0.1	0.1393
	POPTR_008G113200v3	0.3071	0.224	0.2942	1.4091	1.2006	1.02	0.3035	0.4494	0.3339
	POPTR_008G190800v3	0.3042	0.2766	0.0888	1.6181	1.2031	0.6466	0.8244	1.7295	0.567
	POPTR_009G064700v3	143.81	144.329	137.496	105.9	116.528	110.366	308.661	305.549	308.178
	POPTR_009G081400v3	0.6675	0.6439	0.5581	3.5835	5.1652	4.6442	16.4715	15.3807	16.2332
	POPTR_010G040000v3	1.324	0.9802	1.9195	6.9456	7.9258	5.6621	2.0124	2.7396	2.6787
	POPTR_010G130000v3	0.3784	0.4724	0.2047	1.7289	2.2142	2.5552	0.9855	0.7818	1.0408
	POPTR_011G053400v3	0.2337	0.1488	0.2389	1.2436	0.863	1.3914	5.4207	5.3088	4.9312
	POPTR_012G132000v3	10.6939	13.9832	12.4796	8.6623	11.745	9.8269	23.0542	23.908	25.4333
	POPTR_012G132100v3	2.0885	2.01	2.1343	3.2558	4.3833	3.459	14.5916	15.0115	12.9929
	POPTR_013G025900v3	0.0286	0.0606	0.0292	0.8203	1.1127	0.6677	0.0903	0.2674	0.1863
	POPTR_013G041000v3	0.6978	0.4538	0.6211	4.1435	4.8246	4.7614	0.5695	0.7379	1.0281
	POPTR_013G107500v3	1.4659	1.8222	1.4552	3.2977	3.9944	3.0272	0.3973	0.8335	0.8653
	POPTR_013G129800v3	6.3466	6.9709	6.884	44.7818	49.7273	42.3695	101.7	90.5933	95.8934
	POPTR_014G025800v3	2.6793	2.4921	2.8733	1.0559	0.9498	0.8438	0.802	1.2392	1.6546
	POPTR_014G103700v3	0.4178	0.2709	0.2846	5.5569	4.4275	4.9592	6.9243	8.8315	8.3547
	POPTR_014G148900v3	5.2112	5.1421	5.8168	22.0156	17.7286	21.0735	3.3446	3.3994	3.1157
	POPTR_015G068100v3	0.5675	0.6882	0.3314	3.1339	3.3807	2.9009	0.883	1.5817	0.7052
	POPTR_015G074500v3	10.7108	9.2549	9.1866	31.9914	27.9703	26.2259	109.477	117.062	103.036
	POPTR_015G105200v3	0.807	0.8563	1.0165	6.4097	6.3703	6.2636	1.365	1.6697	1.0816
	POPTR_015G134300v3	1.4839	2.5436	2.6246	2.672	2.8679	2.9119	11.0095	10.8909	8.0681
	POPTR_015G134400v3	1.0057	1.3517	1.2333	6.135	7.7007	7.0552	41.6973	38.6173	36.7451
	POPTR_016G050500v3	7.6227	6.2439	7.6191	0.7826	1.5086	1.457	0.9163	1.2133	0.8725
	POPTR_016G068500v3	0.1776	0.4147	0.1452	0.0756	0.0729	0.0378	0.7865	0.6655	0.9272
	POPTR_018G109500v3	75.3071	70.4846	72.1958	17.3091	15.3333	17.6802	27.6874	26.8767	28.1251
	POPTR_018G141600v3	4.3942	6.3026	7.945	3.1855	1.8323	1.1805	6.6172	3.618	5.5661
	POPTR_018G141800v3	3.6853	3.5758	4.0541	20.3977	21.7054	20.6406	14.553	13.2996	13.8855
	POPTR_019G099500v3	3.6269	3.8986	2.8882	6.9664	10.1923	8.3612	31.7273	32.2589	27.5567
NAC	POPTR_001G061200v3	184.711	191.739	195.072	21.9035	22.8607	24.3152	47.4223	47.4113	50.8007
	POPTR_001G144400v3	0.679	0.1544	0.3717	2.7866	3.5065	3.9953	1.2525	1.1924	1.0548
	POPTR_001G343800v3	2.4916	2.1011	2.5969	6.5488	5.6857	5.6827	7.4097	7.0509	7.59
	POPTR_001G404100v3	15.2115	15.792	15.5115	9.564	7.0232	7.9794	37.6917	38.2374	36.6989
	POPTR_001G448400v3	0.1805	0.0547	0.1581	1.0149	1.0575	1.2604	7.2282	7.2732	8.2415
	POPTR_002G061300v3	68.6765	67.9988	69.1734	35.0572	34.2366	32.6283	116.715	115.772	113.632
	POPTR_002G081000v3	111.656	107.487	110.503	70.3875	74.2307	65.3207	250.97	272.019	236.678
	POPTR_002G154100v3	1.0915	1.081	0.9295	12.4267	12.6487	14.0964	3.5476	3.4501	3.1058
	POPTR_002G178700v3	0.0979	0.0346	0.1	2.4298	2.5092	3.225	1.9258	0.7639	1.419
	POPTR_002G181900v3	1.7289	1.6785	1.2406	21.4491	19.8809	20.0588	4.1103	2.7562	3.3602
	POPTR_003G089800v3	51.6377	49.1803	49.9844	21.9772	25.2574	26.9894	67.4859	74.9773	61.6292
	POPTR_003G149700v3	2.9195	1.3277	2.0885	3.3726	6.2019	4.2559	1.0551	0.6836	0.9071
	POPTR_003G166500v3	187.27	188.307	189.721	21.3761	23.3366	22.4354	73.4975	81.4017	76.5973
	POPTR_004G049300v3	48.4553	45.8671	45.9465	9.7396	12.9228	10.1089	33.1576	32.2602	30.9737
	POPTR_005G058900v3	1.8049	1.7462	2.0795	0.9037	0.7077	0.9404	1.3616	1.0979	1.193
	POPTR_005G064100v3	0.2598	0.386	0.1062	1.0504	1.4387	0.9389	1.4241	1.9466	1.2996
	POPTR_005G069500v3	921.178	909.805	896.461	867.547	992.095	922.581	1939.76	1814.53	1976.73
	POPTR_005G116800v3	0.4325	0.204	0.311	1.0056	0.575	0.8854	1.7392	1.7065	2.0032
	POPTR_005G180200v3	92.1729	95.901	91.4402	39.1303	43.8786	33.8544	152.158	179.507	152.25
	POPTR_005G200100v3	104.423	105.203	102.995	52.7678	56.0698	53.1861	78.0529	75.9575	75.7661
	POPTR_005G225800v3	0.5278	0.6401	0.3468	2.6878	2.2813	2.9657	0.4372	0.618	0.697
	POPTR_007G014400v3	0.2554	0.2541	0.0979	0.9681	1.195	0.9841	0.8749	0.654	0.6596
	POPTR_007G065400v3	1.2742	0.6761	1.4554	0.5184	0.4996	0.2788	0.1975	0.7897	0.7336
	POPTR_007G099400v3	588.296	592.989	596.436	265.43	303.238	273.999	823.207	765.554	808.86
	POPTR_007G105000v3	0.4966	0.2874	0.2768	0.6724	2.5462	1.3915	0.2379	0.1585	0.1964
	POPTR_007G127700v3	0.0632	0.0671	0.1292	0	0.1297	0.1344	2.3991	2.0724	1.9937
	POPTR_008G089000v3	20.343	22.4993	20.7555	3.5195	2.0693	2.8479	5.7184	6.196	8.0573
	POPTR_009G141600v3	2.9744	2.4312	3.5326	24.1638	21.1461	21.1486	2.4575	3.2469	2.9285
	POPTR_010G166200v3	10.3484	8.6368	9.0307	2.1444	1.7886	3.337	6.0875	5.8533	6.6592
	POPTR_011G058400v3	1.9534	2.1629	2.6327	1.6868	2.2645	2.2268	6.2667	6.0651	5.1718
	POPTR_011G123300v3	82.2961	82.8271	88.314	7.4153	6.995	6.4306	26.9782	29.2679	27.7341
	POPTR_011G153300v3	0.1917	0.2616	0.2239	1.3407	2.4721	1.7179	10.3083	9.2357	10.0383
	POPTR_012G056300v3	1.6298	1.6385	1.2711	2.7838	3.8707	3.7384	8.4546	6.6782	9.981
	POPTR_013G054000v3	1.8181	1.1825	1.1688	0.6552	0.7518	0.5299	4.5749	2.9525	4.1136
	POPTR_013G054200v3	289.396	290.337	280.947	70.5502	78.1454	84.1428	190.931	167.649	187.309
	POPTR_014G076000v3	0.1406	0.2487	0.2875	0.7482	0.9616	0.9468	0.9884	0.4391	1.2235
	POPTR_014G076100v3	0.5542	1.0194	0.7174	4.3639	4.3576	5.3807	2.6875	1.86	1.7679
	POPTR_014G104800v3	0.6059	0.4643	0.344	5.6226	7.3867	6.726	4.364	5.3196	4.4653
	POPTR_015G046800v3	0	0.1525	0.1102	0.8412	1.2162	0.955	0.6061	0.4207	0.9379
	POPTR_016G076100v3	95.6293	98.6621	94.742	24.0988	28.9415	23.1669	64.5183	61.0273	60.2534
	POPTR_017G016700v3	0.2468	0.3095	0.0459	2.7695	3.7049	2.5282	1.8213	2.338	1.9033
	POPTR_017G063300v3	48.4985	43.5905	42.58	105.748	122.556	109.206	139.45	140.888	133.601
	POPTR_017G086200v3	0.5579	0.6965	0.6707	0.5238	0.1683	0.7674	0.1384	0.3074	0.1071
	POPTR_018G095000v3	0.96	0.6927	0.9026	0.2043	0.2363	0.4082	0.3238	0.3596	0.3341
	POPTR_019G031400v3	4.7102	5.8985	4.8435	2.4903	3.5103	2.2701	23.407	23.4957	21.379
WRKY	POPTR_001G044500v3	342.095	342.992	338.939	171.797	188.145	165.31	499.017	482.594	487.582
	POPTR_001G058800v3	16.4256	16.5124	16.1674	2.6675	4.7874	3.6756	3.7363	5.5664	6.0165
	POPTR_001G092900v3	6.0792	8.1678	6	40.9989	45.7262	47.3701	14.0346	12.2585	12.7689
	POPTR_001G099000v3	121.24	127.077	127.44	12.3209	12.1797	11.7825	41.6266	36.0346	39.9287
	POPTR_001G328000v3	9.5884	10.4098	10.8749	1.2974	0.7957	1.2372	5.0244	6.6183	5.3037
	POPTR_001G352400v3	93.4688	88.604	95.6583	52.6041	59.5291	57.1441	296.979	296.406	280.686
	POPTR_001G361600v3	1.5394	1.9306	1.941	9.8279	9.3698	10.923	1.8546	1.6384	2.6958
	POPTR_002G059100v3	10.9428	11.6966	8.8973	3.7395	4.5462	4.0328	1.8523	1.8234	2.4754
	POPTR_002G123300v3	31.8705	33.8784	33.9458	15.9105	14.4142	16.3119	20.8195	17.0461	20.3487
	POPTR_002G193000v3	26.2528	26.9953	25.7358	13.4887	14.5362	13.5811	57.6918	52.5538	55.1731
	POPTR_002G228400v3	3.2991	3.3775	2.7304	1.4091	1.4534	1.704	3.6736	3.2095	3.8655
	POPTR_003G169100v3	12.9967	18.1618	16.1346	2.3859	3.0974	2.3835	7.3324	7.9827	8.012
	POPTR_004G072000v3	1.3315	1.6541	1.1616	0.2419	0.1665	0.4142	0.3423	0.3802	0.3885
	POPTR_005G055300v3	0.5243	0.7334	0.341	3.6769	3.104	3.1412	0.5527	1.116	1.0367
	POPTR_005G085200v3	1.6363	2.3151	2.2296	2.0048	2.034	1.4757	4.7563	5.3985	5.2841
	POPTR_005G203200v3	11.2324	9.776	8.7646	2.0017	2.0712	2.5878	2.0706	2.1377	2.4068
	POPTR_006G109100v3	6.7949	7.3354	7.0644	15.0448	16.7159	15.6976	27.2842	21.5655	24.4733
	POPTR_006G133200v3	0.5841	0.5834	0.4682	4.0217	4.2051	4.0298	0.8693	0.657	0.7971
	POPTR_006G224100v3	0.6375	1.071	0.5429	3.7305	4.0858	2.2586	0.616	1.1194	1.2131
	POPTR_008G091900v3	0.657	1.0189	1.0157	0.5377	0.5356	0.3044	0.2309	0.4536	0.1099
	POPTR_008G103300v3	281.969	283.541	287.968	107.51	124.57	113.228	238.56	197.736	223.528
	POPTR_010G163000v3	36.3179	37.9422	37.3755	17.4019	16.5978	17.0405	30.8561	30.623	31.3686
	POPTR_011G007800v3	70.9509	79.8535	73.86	23.1688	25.8375	27.5072	94.6272	87.634	101.432
	POPTR_013G042600v3	1.6472	1.2522	1.7335	4.4469	6.4542	6.3239	1.0625	1.6693	0.9624
	POPTR_013G090300v3	19.6184	21.5646	23.3753	22.4655	24.4947	21.7414	49.1962	51.4448	48.0244
	POPTR_013G090400v3	8.1488	8.7969	8.5682	4.1097	4.0576	3.755	8.4408	7.3892	9.8856
	POPTR_014G090700v3	0.2469	0.1965	0.1893	1.248	0.8863	1.0499	1.8872	1.0841	1.6783
	POPTR_014G096200v3	130.682	130.661	130.231	127.835	130.344	138.906	49.9737	44.6121	46.2296
	POPTR_014G155100v3	4.1979	3.6363	3.9835	6.0846	7.4239	6.8752	47.7948	48.1417	49.5381
	POPTR_015G064100v3	4.4561	5.0344	4.871	1.3446	1.7279	2.6157	0.9815	1.3496	1.5429
	POPTR_015G099200v3	1.6481	1.9043	1.4971	0.1559	0.5258	0.0389	2.548	1.2863	1.8718
	POPTR_017G149000v3	8.6765	7.5266	7.8217	0.4563	0.4737	0.3857	1.0433	0.9269	1.9372
	POPTR_018G019000v3	0.0575	0.1221	0.1764	0.9795	1.0325	1.5289	0.3639	0.3368	0.5631
	POPTR_018G019700v3	0.9133	1.0614	1.6888	0.509	1.3826	0.7396	6.693	7.1278	5.4858
	POPTR_T043800v3	8.6274	8.6554	8.3357	2.6704	2.0912	1.5006	3.0314	5.4479	4.6624

## Sheet: Table S4
Table S4 The FPKM of DEGs related to antioxidant enzymes.
Types	ID	TSR1-1	TSR1-2	TSR1-3	TSR2-1	TSR2-2	TSR2-3	TSR3-1	TSR3-2	TSR3-3
POD	POPTR_001G011000v3	3.2836	3.5627	4.336	6.124	8.324	8.1179	11.0062	13.0011	12.678
	POPTR_001G011500v3	3.6667	5.74	3.9697	0.1545	0.0745	0	0.0765	0.085	0.0395
	POPTR_001G145800v3	1.4025	1.448	1.0459	6.8562	8.0464	6.0837	3.556	2.9287	3.0089
	POPTR_002G018000v3	0.0407	0.1727	0.0416	0.7792	1.4186	1.2109	3.4311	3.3342	2.5661
	POPTR_002G065300v3	48.8263	43.5374	43.6689	11.8829	10.6848	9.5546	11.8801	13.4731	13.5514
	POPTR_003G214700v3	0	0	0.1302	2.508	2.6786	2.4716	6.0774	7.3835	6.789
	POPTR_003G214800v3	0.3337	0.177	0	1.1715	2.2583	1.9151	4.8536	4.0624	4.1
	POPTR_004G015300v3	106.803	108.568	108.672	1598.41	1678.65	1437.91	560.742	534.355	583.188
	POPTR_004G052100v3	0.501	0.3417	0.256	1.3707	1.8348	1.4073	0	0.0838	0.2724
	POPTR_004G134800v3	1.4283	0.5829	0.6363	5.1438	5.6338	6.2286	1.3512	0.9861	1.4337
	POPTR_005G072800v3	64.484	63.1858	60.1619	12.8529	15.2298	10.1208	56.3261	55.7349	61.4287
	POPTR_005G108900v3	1.2202	0.8015	1.1282	7.2023	7.1503	6.7319	7.9928	7.9926	8.277
	POPTR_005G118700v3	0.4857	0.4361	0.8019	11.2908	12.6833	12.034	5.6323	4.6368	3.9412
	POPTR_005G135300v3	0.2394	0	0.4894	0.6369	1.3096	1.0604	0.9675	1.0745	0.4339
	POPTR_005G195700v3	93.0937	90.3321	91.2917	34.845	43.2123	40.3538	296.36	277.441	295.104
	POPTR_006G129900v3	4.7372	2.9645	2.8136	16.6289	16.401	18.2905	7.5543	5.451	7.2206
	POPTR_007G019300v3	0.1911	0.1622	0.0781	2.8876	1.8815	2.0315	8.6225	8.4575	7.2739
	POPTR_007G122100v3	0.5778	0.3747	0.2952	2.5957	3.193	2.7636	1.861	2.7808	1.7104
	POPTR_008G022700v3	33.3545	37.3422	35.1202	15.3123	14.8736	18.2447	15.881	16.4529	14.0192
	POPTR_009G106400v3	0.6381	0.5643	0.1087	1.4146	2.0724	1.9219	3.2513	1.6809	4.1058
	POPTR_010G134500v3	0.0796	0.2533	0.1626	3.7245	3.6306	3.5939	2.2223	1.4902	2.2926
	POPTR_013G083600v3	7.2539	7.9508	8.0842	3.5256	4.194	4.6009	4.6256	2.7259	3.733
	POPTR_013G154400v3	1.5531	0.8725	1.2137	0.6804	0.4684	0.5341	2.7446	2.0321	3.6758
	POPTR_013G156500v3	2.2503	1.5635	2.2997	3.221	3.077	3.6733	19.8238	18.8175	20.7998
	POPTR_014G143200v3	1.521	2.0692	1.2754	1.0374	0.4799	0.2902	0.2056	0.3196	0.2969
	POPTR_016G125000v3	301.794	303.759	298.106	57.2267	58.9316	63.7035	90.222	86.6256	98.2374
	POPTR_016G132700v3	109.596	111.138	109.121	34.0901	39.7114	38.6355	58.6951	59.9489	63.5535
	POPTR_016G132800v3	6.1553	5.7257	6.1269	7.655	7.46	6.6701	2.6965	1.7313	2.1732
	POPTR_017G037900v3	0.7245	0.6535	0.5183	11.5246	10.1418	8.2785	4.1622	6.6582	4.5301
	POPTR_017G038100v3	0.5101	0.8119	0.9309	1.8609	1.5694	1.2006	2.1893	2.6021	2.4566
	POPTR_018G136900v3	0.3332	0.2121	0.2724	2.1272	2.0503	1.7709	0.5269	0.8582	0.6885
	POPTR_T045500v3	0.7811	0.3391	0.5079	4.0798	5.0244	4.5285	1.8712	1.33	1.5443
	POPTR_T106200v3	9.828	11.2815	10.0436	0.855	1.3312	0.9855	3.9094	2.8945	2.2853
	POPTR_T160000v3	56.6015	57.2096	56.1822	26.6371	28.0132	24.5505	23.3584	30.2961	23.1789
SOD	POPTR_009G163200v3	0.8713	0.809	1.2243	3.9787	4.6538	5.3253	1.1863	2.2101	2.2108
	POPTR_013G056900v3	12.0876	9.6344	11.6261	12.9777	11.7229	7.4997	2.4791	1.8569	2.4385
	POPTR_019G057300v3	140.416	142.74	143.168	68.0621	67.4928	62.0641	35.4488	35.2354	38.4019
GR	POPTR_017G140900v3	496.254	487.574	493.217	87.6006	105.239	108.611	11.8134	8.3179	14.2576
others	POPTR_001G070900v3	2.1173	1.8611	1.1787	1.4458	1.8472	1.4947	7.6615	6.9551	8.7627
	POPTR_001G105100v3	5.8642	4.8568	4.4581	21.9528	26.329	23.7169	11.2701	9.2933	8.2045
	POPTR_001G105200v3	358.522	362.52	355.982	133.13	167.068	158.075	432.981	426.773	403.973
	POPTR_001G253000v3	22.2687	21.6537	17.792	10.1669	10.4634	7.7896	12.5477	16.6374	11.7555
	POPTR_001G347700v3	478.907	470.494	475.476	83.3638	100.182	91.2712	470.168	482.776	437.945
	POPTR_002G071000v3	0.5235	0.5555	0.4586	3.5808	3.6429	3.2592	1.3401	2.3639	1.4232
	POPTR_002G167700v3	5.2691	4.9873	4.8406	2.3246	2.8241	2.7711	3.6963	4.2771	2.6752
	POPTR_003G159800v3	146.542	149.384	134.578	153.842	146.542	162.205	357.836	331.34	364.699
	POPTR_003G178200v3	85.6954	86.2822	86.1017	17.0834	18.3837	17.439	61.0638	62.4116	57.8024
	POPTR_003G215000v3	0.4834	0.1539	0.3952	1.8	1.1896	0.9248	0.1019	0.1698	0.6307
	POPTR_004G144600v3	0.1071	0.3031	0.2554	1.7856	1.1351	2.2013	0.7528	0.9196	0.6989
	POPTR_005G026200v3	56.5523	46.3576	43.4018	18.9563	20.4934	18.8182	41.2747	39.6679	59.185
	POPTR_005G089600v3	0.5727	0.5499	1.3099	2.8728	3.0765	4.0005	0.805	0.894	0.7118
	POPTR_005G251600v3	91.0645	91.9619	91.326	25.3722	26.5953	27.0218	38.8802	33.5716	38.9515
	POPTR_006G137300v3	0.8493	0.9013	1.0015	1.5293	1.5745	1.875	3.3057	2.7917	2.5043
	POPTR_006G213000v3	1.2448	1.2887	1.241	7.7529	7.2544	9.3586	6.7206	6.0423	6.1077
	POPTR_008G106400v3	112.575	111.33	112.012	13.6953	11.9251	11.6143	35.1245	35.4183	43.1456
	POPTR_010G059400v3	10.1478	10.7517	10.3545	9.57	11.3659	10.5876	24.7131	22.7018	23.2905
	POPTR_010G059600v3	3.7614	4.2522	4.3213	2.3542	1.9917	3.0835	11.0656	11.1671	11.2816
	POPTR_010G059700v3	9.9149	10.8472	10.5775	2.1535	2.496	1.6612	20.6057	19.1057	18.3038
	POPTR_010G059800v3	2.0058	2.027	2.4402	1.2703	0.8571	0.7107	5.6885	7.8832	5.7644
	POPTR_010G059900v3	5.8372	7.0387	6.2857	2.3355	3.3641	2.5639	15.637	18.4114	16.5509
	POPTR_010G060100v3	4.6187	4.0991	3.57	3.4132	3.3759	3.499	8.3386	8.1598	10.2459
	POPTR_010G060200v3	5.6914	5.9856	6.721	3.7142	2.2568	3.6029	19.3313	17.5901	19.9697
	POPTR_010G060300v3	5.5889	6.4697	6.0475	4.2612	3.6473	5.1464	15.4372	11.8963	15.6651
	POPTR_012G006800v3	640.204	659.45	653.11	616.645	589.143	642.78	64.8083	67.8564	64.279
	POPTR_012G032100v3	1.1783	1.5004	1.5253	2.7025	2.4436	3.0616	8.8877	7.5717	7.2893
	POPTR_012G124500v3	16.6973	14.9879	15.3465	3.2962	2.8539	2.4557	2.8781	3.9341	2.2839
	POPTR_013G102100v3	1.6858	2.6603	2.0761	7.7267	8.378	5.054	7.0624	7.0339	6.4866
	POPTR_014G012100v3	0.3343	0.3225	0.59	2.2471	2.2282	2.8747	1.041	1.1206	0.9913
	POPTR_015G003500v3	14.6169	12.844	13.6963	28.1639	31.7837	24.663	6.225	5.6387	5.1009
	POPTR_015G022700v3	12.884	13.1635	13.0331	13.1992	13.6368	11.6822	27.4376	28.9436	25.4884
	POPTR_015G109800v3	3.9841	3.3914	3.818	12.7485	10.2369	10.1761	20.0448	18.1956	19.6943
	POPTR_017G038000v3	0.5097	0.2318	0.2977	7.2832	5.6755	5.573	1.7655	2.8985	1.9797
	POPTR_018G123700v3	0.3363	0.3806	0.2291	2.1707	1.8163	1.5966	1.0871	0.8399	0.9264

## Sheet: Table S5
Table S5 The FPKM of DEGs related to stimulus response.
ID	TSR1-1	TSR1-2	TSR1-3	TSR2-1	TSR2-2	TSR2-3	TSR3-1	TSR3-2	TSR3-3
POPTR_003G169800v3	6.6317	6.8841	9.8711	2.7611	4.4354	4.1375	8.6622	8.7764	7.3682
POPTR_005G119800v3	50.5696	51.8724	52.2163	24.7366	24.3257	25.2706	42.7585	36.7052	41.0743
POPTR_013G017300v3	52.0065	53.7053	50.2955	25.8457	24.0326	24.842	57.3945	59.028	48.4495
POPTR_014G029000v3	16.5097	15.3759	17.7892	7.5724	7.7258	8.3144	12.2666	14.4116	12.9332
POPTR_016G079200v3	5.3353	4.9538	5.0186	2.7578	2.5025	2.0139	3.7866	3.0875	3.0492
POPTR_007G099400v3	588.296	592.989	596.436	265.43	303.238	273.999	823.207	765.554	808.86
POPTR_001G142500v3	5.3431	6.6429	6.1937	2.8001	2.9033	2.8397	3.7828	4.2012	2.9918
POPTR_006G167800v3	35.0529	33.7236	31.4828	16.6612	16.3695	13.9297	33.2648	32.5341	32.2332
POPTR_010G033800v3	17.7071	15.4555	15.8553	7.4896	7.4933	7.9739	14.0695	12.3751	12.6602
POPTR_010G163000v3	36.3179	37.9422	37.3755	17.4019	16.5978	17.0405	30.8561	30.623	31.3686
POPTR_005G047600v3	5.8961	3.7844	4.8889	1.9892	2.104	2.517	9.7219	9.686	9.9561
POPTR_010G101400v3	27.6123	26.8468	26.291	11.7519	12.7081	12.0025	21.0608	21.866	19.5049
POPTR_001G342200v3	35.4511	35.8703	34.3348	15.0342	16.5046	15.844	24.1949	22.6244	22.5825
POPTR_007G082300v3	16.4222	17.0588	17.9222	6.8338	7.6515	8.3395	18.2838	15.3984	14.6376
POPTR_005G162300v3	18.1413	16.3815	15.1961	6.789	7.2642	7.9316	10.0887	8.7041	9.0552
POPTR_006G214300v3	12.6458	15.1551	13.3054	5.198	5.849	6.932	9.2645	10.4808	11.1078
POPTR_009G096000v3	13.2656	13.2946	14.0719	6.4383	6.802	4.494	7.5233	6.7206	6.7065
POPTR_010G200100v3	96.8607	97.3446	96.8666	42.0753	40.1886	43.4496	46.1177	47.092	45.7391
POPTR_002G245400v3	128.963	138.075	133.126	60.0524	60.9534	51.7594	81.7649	90.1139	84.7361
POPTR_009G009600v3	52.1058	50.0319	52.3073	20.1481	22.3842	23.3022	43.4714	46.4199	43.8433
POPTR_001G271700v3	26.8022	26.5338	29.8038	10.4347	11.9001	12.9346	17.3466	16.6505	18.2856
POPTR_001G137700v3	19.3584	18.2136	18.4632	7.58	7.733	8.1923	19.2494	16.1274	19.8276
POPTR_015G125000v3	35.8841	36.882	34.0042	14.7675	15.024	14.9102	19.1943	15.7276	18.7366
POPTR_005G180200v3	92.1729	95.901	91.4402	39.1303	43.8786	33.8544	152.158	179.507	152.25
POPTR_011G103700v3	42.2351	45.0643	45.3883	17.7159	17.5668	19.0235	37.5723	36.0328	38.3872
POPTR_005G125600v3	16.5225	17.5523	16.0917	6.627	7.3728	6.4238	14.358	14.345	13.1437
POPTR_010G188000v3	10.6083	12.8536	11.2768	4.9632	4.2179	4.9049	36.508	34.1749	34.6892
POPTR_005G243000v3	15.2892	9.9974	12.0267	4.633	4.3866	6.0855	6.1506	6.8438	8.0148
POPTR_003G100600v3	55.407	53.861	54.7595	21.9065	20.4184	22.1096	48.6635	46.1716	45.8528
POPTR_010G049600v3	141.393	148.186	150.255	54.736	58.2247	58.3016	100.417	97.2331	99.423
POPTR_008G069300v3	5.7829	5.634	5.5642	2.4468	2.2196	1.9052	8.5912	6.5325	7.5756
POPTR_005G040600v3	21.2687	21.48	21.6736	8.7566	8.0684	7.7211	11.8779	13.1681	11.2249
POPTR_014G130000v3	12.4311	11.7217	11.4495	4.0852	4.7443	4.3487	6.4026	8.6214	7.221
POPTR_006G066800v3	157.972	161.08	155.783	59.964	52.9867	59.1667	119.531	118.644	127.889
POPTR_002G018600v3	18.3992	17.2259	17.7419	6.2273	5.9469	6.1829	10.1313	10.8329	9.4784
POPTR_007G039800v3	9.5522	10.5471	9.7429	3.414	3.1203	3.4106	10.6523	9.6932	10.648
POPTR_006G229900v3	14.4398	14.6009	14.6754	4.5224	4.9632	4.8551	14.337	12.1677	12.6086
POPTR_006G101200v3	72.1726	71.8781	78.1735	24.0776	21.5489	25.3318	202.28	204.235	194.571
POPTR_005G087200v3	686.557	663.131	664.737	199.244	220.614	208.504	687.061	639.079	670.273
POPTR_008G144700v3	27.9218	27.0606	26.3544	7.9438	7.7405	8.3136	16.4892	15.6077	19.0028
POPTR_001G148200v3	34.4603	34.9508	38.3293	11.7494	9.2417	8.3646	22.3436	31.7988	23.1187
POPTR_015G100900v3	21.5415	22.4893	21.6881	6.0617	5.3518	6.2713	3.7743	2.9699	4.0355
POPTR_006G099600v3	14.3349	15.0522	15.0132	2.9907	3.728	4.7404	14.8736	13.8424	15.2418
POPTR_018G110800v3	36.3877	37.8716	36.3775	9.1098	9.8301	8.6555	34.1384	31.105	29.6007
POPTR_016G068600v3	212.825	206.166	204.687	50.0102	52.7571	51.1647	166.625	194.525	173.757
POPTR_T043800v3	8.6274	8.6554	8.3357	2.6704	2.0912	1.5006	3.0314	5.4479	4.6624
POPTR_012G047100v3	317.389	303.908	317.612	70.0629	80.1896	71.1515	230.081	227.376	215.515
POPTR_005G257200v3	54.5184	50.4548	56.3503	11.9857	12.6371	12.2712	32.6048	34.4625	32.2479
POPTR_006G101100v3	52.5546	53.6239	60.1549	12.1361	12.3982	13.247	194.861	188.034	195.679
POPTR_001G058800v3	16.4256	16.5124	16.1674	2.6675	4.7874	3.6756	3.7363	5.5664	6.0165
POPTR_001G178300v3	22.4398	16.1112	16.776	3.4109	5.6718	3.37	5.4215	6.9284	7.5465
POPTR_014G155000v3	69.8617	70.5631	65.6299	16.1972	16.0642	13.3997	82.6324	107.525	84.8374
POPTR_005G082200v3	50.0694	49.592	46.6445	10.4807	10.1627	11.585	36.9658	32.3784	36.8079
POPTR_T058300v3	34.6441	37.8807	28.9893	6.2711	6.9779	8.7604	8.3342	7.3487	7.6596
POPTR_007G085300v3	11.7181	11.298	11.8058	2.32	2.4322	2.4125	10.7528	8.255	10.4964
POPTR_006G196900v3	18.0886	18.4619	15.5927	3.4526	3.4693	2.9721	16.2292	18.7921	15.5033
POPTR_010G097700v3	41.548	41.3112	40.2377	7.3536	7.1014	8.1022	11.6564	11.0918	12.8712
POPTR_006G055600v3	470.538	500.903	505.049	73.8582	83.0959	66.9359	349.502	336.266	343.709
POPTR_001G171600v3	15.47	14.3028	13.8267	1.2495	1.6231	1.3025	7.6961	7.9496	6.3848
POPTR_007G043400v3	32.615	32.9124	29.0825	3.1471	2.8692	2.5491	31.7677	24.332	24.4266
POPTR_001G440900v3	14.2135	12.8569	12.8454	1.1007	0.9737	1.1297	6.9759	6.2378	9.2305

## Sheet: Table S6
Table S6 The FPKM of DEGs involved in plant hormone signal transduction.
	ID	TSR1-1	TSR1-2	TSR1-3	TSR2-1	TSR2-2	TSR2-3	TSR3-1	TSR3-2	TSR3-3
AUX1	POPTR_002G087000v3	0.0211	0.0448	0.0216	1.865	1.8842	1.4142	1.0463	0.8159	0.8038
	POPTR_004G172800v3	0.2459	0.2135	0.2056	2.0697	2.27	2.1151	0.5892	0.445	0.7294
	POPTR_005G174000v3	0.6586	0.3646	0.2926	3.0772	2.5254	3.2263	0.7546	1.2739	0.7473
	POPTR_006G098300v3	1.3375	0.8948	0.7874	12.7621	11.212	11.3583	5.1186	4.8848	5.0275
	POPTR_008G066400v3	0.2306	0.32	0.2357	0.7361	0.8732	0.7919	0.9723	1.1422	1.1188
	POPTR_009G132100v3	0.7257	0.4621	0.5933	1.9819	2.3072	1.7742	0.663	0.5947	0.2631
	POPTR_016G113600v3	9.1377	7.54	7.5657	39.1795	31.6697	37.2551	31.243	30.0924	28.557
TIR1	POPTR_002G207800v3	0.5148	0.344	0.3897	2.5361	1.5644	1.6417	0.4824	0.4465	0.4769
	POPTR_004G033900v3	0.3826	0.348	0.391	1.6574	1.6815	1.7622	0.2304	0.3413	0.3071
	POPTR_011G042400v3	0.676	0.5189	0.4704	2.0201	1.5488	1.8041	0.4094	0.3873	0.4067
AUX/IAA	POPTR_001G177500v3	5.0649	4.5059	5.0192	1.1976	2.3085	1.142	2.3729	3.1744	2.7817
	POPTR_003G056900v3	2.1136	2.2989	2.7	1.012	1.0838	0.4493	0.2785	1.6702	1.0343
	POPTR_005G053800v3	9.3296	8.4801	8.7366	3.9944	3.4688	3.2397	9.521	8.2243	8.286
	POPTR_005G218300v3	0.1875	0.398	0.4791	1.5962	0.7692	0.5648	0.3295	0.1098	0.2379
	POPTR_006G066600v3	0.1018	0.18	0.2427	0.2166	0.6264	0.1082	0.6438	1.1918	0.9225
	POPTR_006G236200v3	0.1498	0.2271	0.328	1.6621	1.5801	1.4785	0.5414	0.2756	0.3025
	POPTR_006G255200v3	0.8177	0.6508	0.6685	3.3498	4.3607	3.6072	5.7322	2.8241	4.9352
	POPTR_008G161200v3	1.9713	2.5028	1.6908	3.1088	3.0686	3.0683	6.7535	6.7175	5.7037
	POPTR_010G065200v3	1.557	2.3559	1.4144	12.0262	12.212	8.8266	4.2855	4.2869	4.076
	POPTR_010G078300v3	0.1224	0.2598	0.0625	1.7909	2.3537	1.6264	2.0645	1.4331	1.2978
	POPTR_014G111700v3	1.0951	0.5229	1.0072	5.8842	8.0298	6.2857	13.8523	15.064	13.9328
	POPTR_018G127800v3	71.3426	64.0539	72.4419	12.7397	14.4032	14.7525	58.6077	53.8376	52.2604
ARF	POPTR_001G358500v3	1.2978	1.5302	1.2325	9.0108	7.9454	10.0468	3.6897	3.8368	3.0507
	POPTR_003G163600v3	0.5686	0.6232	0.8383	5.4453	5.2292	4.8453	1.8768	1.9316	1.8449
	POPTR_004G050200v3	1.7651	1.5956	1.6925	12.3818	10.5036	12.902	7.0062	7.1689	7.5831
	POPTR_004G078200v3	2.7438	3.0455	2.8392	20.9612	18.8489	20.1956	11.5448	11.7869	10.4241
	POPTR_006G138500v3	14.9721	14.8981	14.9017	19.345	17.1442	18.9682	55.1295	52.3046	58.1332
	POPTR_009G011800v3	6.2352	6.7865	6.8038	30.0406	30.9557	28.8797	17.568	16.9869	18.4717
	POPTR_011G059300v3	1.2583	1.4465	1.0103	7.236	6.8513	6.3052	1.7527	1.9816	2.1827
	POPTR_014G100100v3	1.6079	1.7256	1.8859	6.5712	6.5208	5.3604	5.7589	7.4012	7.4311
	POPTR_015G105300v3	26.9153	27.1761	26.4969	63.8684	62.5934	66.0713	95.7845	94.3834	100.095
	POPTR_017G141000v3	1.4884	1.845	1.6422	7.6382	7.686	7.3644	5.5677	5.5667	5.758
	POPTR_018G145800v3	1.9621	1.7081	1.8981	9.5062	8.1757	9.6181	6.5764	6.0772	6.9707
AUX/IAA	POPTR_001G177500v3	5.0649	4.5059	5.0192	1.1976	2.3085	1.142	2.3729	3.1744	2.7817
	POPTR_003G056900v3	2.1136	2.2989	2.7	1.012	1.0838	0.4493	0.2785	1.6702	1.0343
	POPTR_005G053800v3	9.3296	8.4801	8.7366	3.9944	3.4688	3.2397	9.521	8.2243	8.286
	POPTR_005G218300v3	0.1875	0.398	0.4791	1.5962	0.7692	0.5648	0.3295	0.1098	0.2379
	POPTR_006G066600v3	0.1018	0.18	0.2427	0.2166	0.6264	0.1082	0.6438	1.1918	0.9225
	POPTR_006G236200v3	0.1498	0.2271	0.328	1.6621	1.5801	1.4785	0.5414	0.2756	0.3025
	POPTR_006G255200v3	0.8177	0.6508	0.6685	3.3498	4.3607	3.6072	5.7322	2.8241	4.9352
	POPTR_008G161200v3	1.9713	2.5028	1.6908	3.1088	3.0686	3.0683	6.7535	6.7175	5.7037
	POPTR_010G065200v3	1.557	2.3559	1.4144	12.0262	12.212	8.8266	4.2855	4.2869	4.076
	POPTR_010G078300v3	0.1224	0.2598	0.0625	1.7909	2.3537	1.6264	2.0645	1.4331	1.2978
	POPTR_014G111700v3	1.0951	0.5229	1.0072	5.8842	8.0298	6.2857	13.8523	15.064	13.9328
	POPTR_018G127800v3	71.3426	64.0539	72.4419	12.7397	14.4032	14.7525	58.6077	53.8376	52.2604
GH3	POPTR_001G069000v3	0.3131	0.155	0.2346	1.0215	1.0916	1.1758	0.242	0.1222	0.3631
	POPTR_001G298300v3	28.6137	32.5694	30.8813	54.71	54.6777	50.8829	159.792	153.705	163.564
	POPTR_007G050300v3	13.8596	14.2361	14.9841	3.4844	3.6616	4.4016	10.2445	9.0279	9.5574
	POPTR_011G129700v3	0.4828	0.815	0.6279	0.5838	0.5626	0.6531	0.0694	0.1285	0.2148
SAUR	POPTR_001G119900v3	1.0442	0.0852	0.0821	0.0855	0.4119	0.4269	1.6934	2.2569	1.0482
	POPTR_001G164300v3	6.5172	4.5218	5.738	13.6554	11.3106	12.3094	0.4228	0.5869	0.9813
	POPTR_003G070900v3	1.8407	2.0508	2.2572	4.7003	5.0966	3.913	0.8731	1.1852	0.6005
	POPTR_006G211000v3	0.6108	0.3025	1.2484	4.0727	7.2243	6.3192	6.7819	5.3391	6.8191
	POPTR_010G253900v3	0.8472	0.5619	0.3247	0	0	0.2251	2.7909	2.9756	2.8791
	POPTR_012G023400v3	547.139	557.835	569.018	155.368	202.192	196.461	585.342	566.997	552.061
	POPTR_015G006800v3	24.3192	26.7761	29.1131	24.0081	28.6901	25.0334	55.1252	56.5131	52.0555
	POPTR_019G002200v3	0.3888	0.2947	0.3974	2.305	2.3925	1.8303	1.2296	0.9754	1.9933
CRE1	POPTR_005G111700v3	0.2111	0.1618	0.1558	1.0483	0.9622	1.2467	0.5069	0.3158	0.4974
	POPTR_007G056400v3	0.9652	0.808	0.822	3.8799	3.4096	4.1838	2.001	1.4062	1.7377
	POPTR_008G137900v3	1.075	0.8766	1.0292	8.5006	7.7057	8.7326	3.3758	2.7688	3.4455
	POPTR_010G102900v3	1.1657	1.0739	0.8116	8.0144	6.8443	8.1288	1.8904	1.6796	2.0338
	POPTR_018G009700v3	0	0	0.0718	1.1769	0.4682	0.5039	0.2961	0.4728	0.4964
	POPTR_018G011400v3	0.0172	0.0365	0.0176	0.2198	0.1942	0.183	0.5987	0.4635	0.4866
AHP	POPTR_001G189900v3	0.1478	0	0.2266	0.7863	0.6821	0.3927	2.5706	1.9898	1.6876
	POPTR_004G185900v3	0.1397	0.2965	0.6426	2.3787	1.5045	1.6337	1.5465	0.9815	1.2915
	POPTR_005G040400v3	0.5238	0.3848	0.5765	6.4307	9.0492	6.8096	1.4441	1.3679	1.4459
	POPTR_013G028300v3	0.1217	0.0969	0.0933	1.4572	1.186	0.744	1.2512	0.9976	1.059
	POPTR_014G136200v3	0.6409	0.5289	0.3639	2.7655	1.7526	2.3842	0.9383	1.2922	1.0454
B-ARR	POPTR_001G137600v3	0.8726	0.3344	0.3715	1.8311	1.9388	1.3912	0.3321	0.4824	0.2372
	POPTR_001G243600v3	6.2698	6.4987	6.5857	2.7087	2.4018	3.0461	3.2815	3.5593	3.0847
	POPTR_002G056700v3	3.794	3.696	1.7162	0.5956	1.6584	1.3883	3.7371	4.6601	4.7344
	POPTR_002G152900v3	0.0493	0.0628	0.1512	0.4408	0.4147	0.4613	0.0416	0.0577	0.1073
	POPTR_004G057900v3	0.4273	0.4156	0.4366	0.9092	1.5335	1.2867	1.8766	1.7923	1.4713
	POPTR_005G134600v3	25.2384	25.6516	26.144	7.4298	9.0877	8.4541	11.5196	11.0708	10.8962
	POPTR_005G205900v3	3.8869	2.9788	4.6342	2.5274	1.7716	4.361	11.8364	11.2496	14.2064
	POPTR_006G101000v3	5.6485	4.8964	5.8944	1.439	1.2646	1.4799	5.6606	5.4019	5.6665
	POPTR_006G191000v3	0.6136	0.6993	0.7664	3.1192	3.1928	3.261	1.6289	1.8357	1.7298
	POPTR_007G003200v3	0.4856	0.5549	0.6235	7.6578	8.1342	8.3251	2.5857	2.6677	2.7622
	POPTR_008G087600v3	1.8718	1.7283	1.5651	5.7161	6.1326	5.9946	1.23	1.1099	1.7446
	POPTR_008G181000v3	0.2941	0.4012	0.3005	1.7284	1.4792	1.8755	0.7233	0.6558	0.8985
	POPTR_009G035000v3	33.8554	32.1754	32.683	10.8998	11.384	12.1218	19.1888	18.7204	17.8351
	POPTR_010G053100v3	1.1042	1.2844	0.9114	5.3097	4.595	5.4172	0.8282	0.895	1.1546
	POPTR_013G048000v3	26.7583	25.2427	26.0165	6.0841	5.9701	4.7116	27.1316	24.8394	27.2017
	POPTR_013G060200v3	1.1177	1.0313	1.5146	5.7909	6.1296	5.4493	0.6147	1.2231	0.8719
	POPTR_014G000700v3	0.0906	0.3206	0.1544	3.6326	3.935	3.1793	0.5096	0.672	0.5257
	POPTR_015G031600v3	0.4475	0.7235	0.4355	2.8793	3.234	2.967	0.6963	0.4989	0.7183
	POPTR_016G032600v3	0.4471	0.2669	0.3427	2.3341	1.8055	1.7674	0.4566	0.8342	0.6533
	POPTR_017G015800v3	2.7934	4.1216	3.6159	2.3211	1.7188	2.4319	0.1963	0.218	0.2893
	POPTR_018G151400v3	0.8355	1.0048	0.5692	0.4149	0.4284	0.296	0.2936	0.1304	0.4543
A-ARR	POPTR_002G082200v3	0.2711	0.0411	0.1187	2.0604	2.2638	1.9348	2.1637	2.2216	1.4319
	POPTR_019G133600v3	0.6044	0.5986	0.4941	0.3001	0.7851	0.5139	1.7838	1.3208	1.4021
GID1	POPTR_001G466400v3	0.4263	0.2828	0.2723	0.567	0.3826	0.3965	1.1797	1.2478	0.8113
	POPTR_004G092500v3	0.8542	0.4856	0.7483	6.6222	5.5691	4.6697	2.3798	2.3216	2.7868
	POPTR_004G142800v3	0.8052	0.8117	0.6171	9.981	8.8354	7.3605	4.2014	4.4776	3.1083
	POPTR_004G143100v3	0.0595	0.1262	0.1823	2.4671	1.9511	1.5799	1.1907	0.9744	1.1637
	POPTR_004G143200v3	0.5547	1.0986	0.6424	7.0819	6.1431	5.5026	4.9502	4.6752	3.7797
	POPTR_005G040600v3	21.2687	21.48	21.6736	8.7566	8.0684	7.7211	11.8779	13.1681	11.2249
	POPTR_008G118400v3	2.3898	2.0528	2.2096	2.0988	1.6727	1.3709	9.2766	9.5922	10.1473
	POPTR_009G103800v3	2.742	3.9089	3.7079	19.9804	21.5014	19.8424	27.1226	28.2419	28.8532
	POPTR_009G104000v3	9.8732	10.1641	10.7298	6.5069	6.6116	5.7955	20.6596	21.3921	21.0321
	POPTR_009G104100v3	35.6949	40.8616	42.0573	18.3077	18.2392	15.3436	77.4763	79.7509	79.2951
	POPTR_009G104300v3	5.6226	5.8068	5.7459	6.0785	6.0436	5.3053	14.3576	13.0944	14.2882
	POPTR_009G104600v3	0.9913	0.8836	1.1346	5.8644	6.8721	5.0577	0.7524	2.321	2.0697
	POPTR_009G104900v3	0.152	0.5161	0.1243	1.7142	1.1534	0.8724	1.1535	1.5658	1.5536
	POPTR_010G127600v3	5.9633	4.7758	5.9408	13.3285	11.7694	10.2454	42.816	45.7515	54.7321
	POPTR_014G032600v3	0.827	0.8775	0.9988	8.0792	8.9048	6.6326	10.3815	9.5494	8.584
	POPTR_014G073000v3	0.5563	0.5903	1.516	11.3252	12.3608	13.2454	1.9156	1.6499	2.0165
	POPTR_014G073100v3	1.6258	1.6468	1.3594	25.7118	26.373	31.8912	4.1286	2.5954	3.2144
	POPTR_016G031500v3	0.0374	0	0.0382	0.8349	1.3411	1.6284	0.1969	0.175	0.1625
GID2	POPTR_004G076800v3	1.2964	1.6747	1.7856	0.2399	0.8092	0.4793	0.6535	0.8578	0.6742
DELLA	POPTR_001G109400v3	0.1971	0.0523	0.1343	1.0486	0.7748	0.7507	0.7272	0.6538	0.6787
	POPTR_001G122800v3	0.8811	0.8014	0.8537	5.1748	4.8819	5.4979	6.4294	5.9616	6.5081
	POPTR_001G241700v3	0.552	0.3905	0.5829	4.4049	3.7361	5.1241	1.2995	1.4432	1.8608
	POPTR_001G242100v3	0.427	0.561	0.5611	2.7911	2.6067	2.5938	0.4287	0.4523	0.1769
	POPTR_002G009700v3	10.8695	12.4063	10.8486	1.8573	2.1856	2.0604	5.8732	4.9426	5.9154
	POPTR_002G073400v3	67.7874	69.9993	69.0066	32.3057	32.8629	35.6162	35.7423	33.3812	37.7119
	POPTR_003G110800v3	0.5482	0.3803	0.474	2.4451	2.2486	1.972	0.7334	0.617	0.8024
	POPTR_003G143000v3	13.9995	14.5184	14.2643	3.3199	3.0724	3.6981	5.8068	5.2045	6.0053
	POPTR_004G208700v3	0.1185	0.0838	0.1211	1.2187	0.8506	1.2174	0.1665	0.0462	0.0429
	POPTR_005G095100v3	0.1728	0.4584	0.0589	1.8999	2.1856	2.051	0.759	0.236	0.3132
	POPTR_005G125800v3	8.2087	7.708	8.26	4.1772	3.6816	4.5746	3.8728	2.4578	3.0135
	POPTR_005G190300v3	0.6105	0.6097	0.7707	7.1072	4.4931	4.6188	12.2273	12.5286	11.8717
	POPTR_005G251700v3	11.6916	12.6744	11.8989	6.7191	6.291	6.3671	3.9179	4.3794	5.2189
	POPTR_007G063300v3	1.2002	1.0613	0.9965	6.0657	6.718	6.2722	3.848	3.2491	2.8821
	POPTR_007G132000v3	0.9686	0.728	1.4847	6.0546	5.2562	5.1906	1.021	0.7559	1.0971
	POPTR_009G033100v3	1.7716	1.6113	1.1121	1.0771	0.7007	0.5918	0.5869	0.3555	0.5504
	POPTR_013G114900v3	1.4334	1.559	1.355	6.0624	6.9456	6.2086	7.2148	6.7123	8.2221
	POPTR_014G164400v3	0.9821	0.824	0.8869	2.333	2.8575	2.7676	0.5297	0.2674	0.4719
	POPTR_016G026300v3	2.3048	2.9697	2.1123	0.9147	0.6753	1.0694	0.9255	1.0493	1.8101
	POPTR_016G027200v3	0.1557	0.2125	0.1364	0.5682	0.4563	0.4493	0.6801	0.3386	0.6048
	POPTR_016G027400v3	0.2024	0.1719	0.1862	0.4523	0.4152	0.5164	0.4908	0.5925	0.7485
	POPTR_017G018600v3	0.489	0.4482	0.9768	0.1419	0.0228	0.4489	0.7264	0.6506	0.6285
	POPTR_017G020600v3	0.1482	0.1573	0.2726	0.5676	0.2736	0.2835	0.4062	0.7287	0.6768
	POPTR_017G022000v3	0.163	0.1384	0.2665	1.0407	0.9696	1.2129	0.2749	0.2672	0.5318
	POPTR_017G022300v3	0.0801	0.085	0	0.6821	0.6985	0.8092	1.1825	0.9381	0.3485
	POPTR_017G022900v3	0.0422	0.0448	0.2156	0.898	0.5626	1.256	0.7562	0.3952	0.826
	POPTR_017G025900v3	0.277	0.2612	0.2516	0.6221	0.8836	0.8831	0.2595	0.036	0.1339
	POPTR_019G068800v3	2.1156	1.8392	1.7192	0.1085	0.3137	0.3251	0.5642	0.6863	0.5543
	POPTR_019G085600v3	0.097	0.103	0.0331	0.6884	0.6967	0.7565	0.4092	0.4923	0.4221
	POPTR_T078300v3	0.2223	0.7784	0.6588	0.0473	0.2052	0.1181	0.3983	0.3383	0.2176
TF	POPTR_002G103300v3	14.5094	14.4402	12.3871	57.5336	64.4169	63.8456	22.7044	18.9908	20.5799
	POPTR_002G114700v3	1.172	1.5753	1.1019	8.6961	8.077	8.106	2.125	2.3417	2.1582
	POPTR_002G231700v3	16.7473	16.2425	17.4598	11.161	10.688	12.2025	28.3786	26.8004	26.9745
	POPTR_002G235400v3	3.137	2.9383	3.0079	24.0649	22.678	26.3459	8.1443	7.5943	8.2964
	POPTR_002G252800v3	0.26	0.3077	0.3167	1.0426	1.1689	0.7758	1.4755	1.7675	1.5113
	POPTR_003G207200v3	0.5485	0.4131	0.4882	2.4852	2.8308	2.4451	2.3502	1.7608	1.7125
	POPTR_005G001800v3	16.5611	15.4102	14.6516	5.6765	5.797	5.0798	7.0331	5.5018	5.6863
	POPTR_005G146500v3	2.4803	2.8659	2.7976	13.039	13.3209	13.2211	5.3065	4.5169	5.3543
	POPTR_006G135600v3	2.9674	3.7319	3.0605	13.7547	15.6803	14.3395	6.6034	7.0443	7.0362
	POPTR_008G113200v3	0.3071	0.224	0.2942	1.4091	1.2006	1.02	0.3035	0.4494	0.3339
	POPTR_008G190800v3	0.3042	0.2766	0.0888	1.6181	1.2031	0.6466	0.8244	1.7295	0.567
	POPTR_009G064700v3	143.81	144.329	137.496	105.9	116.528	110.366	308.661	305.549	308.178
	POPTR_010G040000v3	1.324	0.9802	1.9195	6.9456	7.9258	5.6621	2.0124	2.7396	2.6787
	POPTR_010G130000v3	0.3784	0.4724	0.2047	1.7289	2.2142	2.5552	0.9855	0.7818	1.0408
	POPTR_011G129500v3	1.927	1.7892	1.5217	10.8573	10.5992	13.9884	4.778	5.5628	7.9769
	POPTR_013G041000v3	0.6978	0.4538	0.6211	4.1435	4.8246	4.7614	0.5695	0.7379	1.0281
	POPTR_013G107500v3	1.4659	1.8222	1.4552	3.2977	3.9944	3.0272	0.3973	0.8335	0.8653
	POPTR_014G025800v3	2.6793	2.4921	2.8733	1.0559	0.9498	0.8438	0.802	1.2392	1.6546
	POPTR_014G148900v3	5.2112	5.1421	5.8168	22.0156	17.7286	21.0735	3.3446	3.3994	3.1157
	POPTR_015G068100v3	0.5675	0.6882	0.3314	3.1339	3.3807	2.9009	0.883	1.5817	0.7052
	POPTR_016G050500v3	7.6227	6.2439	7.6191	0.7826	1.5086	1.457	0.9163	1.2133	0.8725
	POPTR_018G109500v3	75.3071	70.4846	72.1958	17.3091	15.3333	17.6802	27.6874	26.8767	28.1251
PYR/PYL	POPTR_001G142500v3	5.3431	6.6429	6.1937	2.8001	2.9033	2.8397	3.7828	4.2012	2.9918
	POPTR_006G104100v3	57.2266	58.5257	62.6724	30.9723	31.9312	34.3415	39.5189	38.1927	40.3758
	POPTR_008G073400v3	21.7227	22.3522	23.2457	20.4672	22.802	20.5243	4.4717	2.055	3.3405
	POPTR_010G000200v3	2.9296	3.7808	2.5893	2.3589	1.218	0.9258	0.5008	1.2977	1.4637
	POPTR_010G000400v3	2.272	2.8493	3.0607	0.8791	0.3177	0.3293	1.1975	0	0.6738
	POPTR_010G000600v3	0.0565	0.1798	0.1732	2.4043	2.6649	1.7413	1.7864	2.6454	2.6415
PP2C	POPTR_001G092100v3	0.0844	0.0716	0.207	0.0539	0.1558	0.0718	0.4093	0.3557	0.1469
	POPTR_006G232700v3	1.1985	1.3405	1.0261	4.8939	4.4511	4.1315	5.9068	6.5222	4.9312
	POPTR_008G059200v3	89.7758	84.0262	86.0257	42.6003	43.5903	46.4621	78.0547	82.1857	78.3367
	POPTR_012G131800v3	6.1912	5.6979	7.1366	1.9981	1.7754	1.9961	1.7012	1.7176	1.723
	POPTR_015G133900v3	0.1235	0.0655	0.2146	0.1051	0.0887	0.1313	0.2864	0.3036	0.4029
	POPTR_018G059800v3	0.4969	0.4462	0.5469	1.9928	3.2143	2.519	0.9267	0.895	0.8729
	POPTR_T137100v3	0.3316	0.2346	0.3388	0.0784	0.1889	0.3524	2.9514	3.2347	2.5639
SnRK2	POPTR_002G099700v3	3.2922	3.7343	3.9212	12.5621	13.0389	13.5871	12.5649	11.6953	12.2707
	POPTR_003G084100v3	43.6141	40.7334	45.2353	26.2883	29.2579	29.1643	61.1892	58.9144	57.4385
	POPTR_T011000v3	1.1044	1.1719	1.1286	5.4511	6.0404	5.7064	6.0148	5.3153	5.5711
ABF	POPTR_008G010800v3	0.1148	0.0812	0.1174	0.7943	0.8441	0.7528	0.3228	0.2913	0.3538
	POPTR_006G025800v3	0.5811	0.4111	0.231	1.6489	1.1588	0.9266	1.3954	1.4363	2.0012
	POPTR_014G028200v3	9.1388	10.3999	9.9864	10.5966	9.9771	10.9377	28.0048	31.136	28.1699
ETR	POPTR_013G044100v3	1.5819	1.9465	1.2383	12.4629	11.1491	11.8063	6.1735	5.9697	6.6797
	POPTR_008G164400v3	14.6841	12.8126	12.1668	7.2663	5.9117	6.776	4.7216	4.6663	5.2238
	POPTR_013G044100v3	1.5819	1.9465	1.2383	12.4629	11.1491	11.8063	6.1735	5.9697	6.6797
	POPTR_008G164400v3	14.6841	12.8126	12.1668	7.2663	5.9117	6.776	4.7216	4.6663	5.2238
	POPTR_010G074300v3	28.6233	27.7493	30.0511	16.5054	17.8968	15.0327	36.8105	36.1127	36.9098
CTR1	POPTR_003G176100v3	0.0779	0.0661	0.0478	0.6135	0.3835	0.1822	0.1643	0.2189	0.2033
	POPTR_008G025800v3	1.4577	1.3535	1.4587	9.2901	7.6927	9.894	3.2333	2.7554	2.2292
	POPTR_009G139400v3	78.1092	78.1775	81.3062	23.5769	23.3649	28.3108	16.7052	13.3836	16.2465
	POPTR_016G030800v3	0.7967	0.6341	0.8578	5.0259	4.9462	4.7184	2.0846	2.2319	2.2588
	POPTR_017G072900v3	6.5676	6.0713	6.8764	3.6012	5.9501	4.1115	1.4865	1.4623	1.2268
MPK6	POPTR_002G059900v3	27.3671	27.6494	27.234	98.3468	93.3167	94.0017	98.6819	100.61	100.223
	POPTR_008G130000v3	0.8078	1.1327	0.6486	3.8985	4.2604	4.1399	5.7781	5.6742	5.2705
	POPTR_010G112200v3	39.3351	37.1597	35.5275	70.988	76.3714	80.3827	140.388	143.043	134.609
	POPTR_011G102500v3	49.6775	48.15	50.9644	35.1416	38.7355	35.9988	85.4696	80.2409	83.2339
EIN3	POPTR_001G015900v3	34.0958	32.8545	34.6752	16.1822	14.1927	15.3943	37.9752	35.5325	39.6955
	POPTR_001G016000v3	8.644	7.9815	9.3216	1.3212	1.3958	1.9543	4.8076	5.1157	4.2584
ERF1/2	POPTR_002G039000v3	0.1688	0.1343	0.0863	1.6165	2.4236	1.1214	0.7118	0.4446	0.2753
	POPTR_002G039100v3	0.58	0.1641	0.3556	8.2698	7.6534	5.7953	3.7907	3.1236	2.9855
	POPTR_002G039200v3	4.0696	4.195	3.0895	1.1135	0.477	0.4944	5.3929	4.4921	5.9427
	POPTR_002G039300v3	0	0.3552	0	3.6808	4.3487	2.0165	0.941	0.9145	0.9708
	POPTR_005G223100v3	8.7572	9.4748	8.5984	6.2118	5.811	8.122	2.8055	2.5128	2.6141
	POPTR_005G223200v3	0.1794	0.2856	0.2292	2.4342	2.7601	2.098	0.2837	0.3676	0.7317
	POPTR_005G223300v3	0.0394	0	0.0805	0.9223	0.8889	0.6701	0.4984	0.738	0.4285
	POPTR_008G166000v3	0.2392	0	0.978	1.6546	2.9441	0.89	10.4658	14.2841	9.6258
	POPTR_008G166200v3	0.1474	0.2607	0.2511	0.366	0.252	0.1567	1.2433	1.0931	0.8551
	POPTR_010G072300v3	4.7279	3.2131	5.4288	1.2435	1.3619	1.4116	2.0719	2.612	3.1194
	POPTR_010G072600v3	3.8279	5.8389	5.8677	0.8909	3.6802	2.4158	1.387	1.8205	1.1707
BAK1	POPTR_001G385400v3	18.5783	18.8783	17.9442	2.7605	2.4548	3.1517	3.7442	3.7063	3.1236
	POPTR_001G385900v3	8.0122	8.7558	11.5334	1.3837	1.0577	1.3188	2.1587	2.415	2.6658
	POPTR_001G386500v3	10.0553	5.9799	11.8406	2.2674	2.5739	2.2148	3.7106	3.8069	4.9951
	POPTR_001G413400v3	35.9588	37.9281	35.9571	23.7334	28.3352	25.8891	53.9652	52.374	52.7757
	POPTR_002G147000v3	0.018	0.0573	0.0919	1.5317	1.3287	1.9127	0.626	0.2949	0.6457
	POPTR_003G025600v3	21.9779	24.1141	22.0529	2.508	2.0087	2.4702	2.7822	3.0122	3.5019
	POPTR_004G014700v3	3.8142	4.1599	4.3743	3.3369	4.1289	4.2345	9.1805	9.278	9.5167
	POPTR_004G231600v3	0.0481	0.2041	0.1966	0.1364	0.3945	0.0682	1.0138	0.7694	0.6972
	POPTR_006G130000v3	0.0461	0.0245	0.0236	0.7852	0.473	0.3432	0.0729	0.189	0.0502
	POPTR_006G254600v3	0.8715	0.5903	0.4359	1.9928	1.7115	1.7739	0.3323	0.2822	0.2016
	POPTR_007G067900v3	13.9068	14.9479	13.5288	3.7197	3.9279	4.4127	8.9419	7.7642	8.6514
	POPTR_008G197800v3	0.5834	0.4127	0.5962	2.5865	3.1411	3.8758	0.5125	0.7968	0.5815
	POPTR_010G043900v3	198.439	194.466	188.459	62.7632	64.4423	64.3906	123.741	117.578	122.462
	POPTR_010G200600v3	2.3773	1.5404	2.0855	2.2833	1.7692	1.4759	6.2095	7.315	6.6345
	POPTR_011G093700v3	41.2129	40.7532	41.4259	2.7693	1.8705	3.3329	35.3204	36.2281	33.6064
	POPTR_011G128700v3	1.798	2.0457	1.9701	0.2958	0.3802	0.2167	0.0586	0.217	0.0605
	POPTR_011G142100v3	17.4515	15.2657	14.4512	4.8704	4.82	4.6266	8.0778	6.6028	7.822
	POPTR_013G091000v3	0.6798	0.8575	0.603	5.1997	4.4328	5.0853	2.6635	2.2224	1.9945
	POPTR_015G018000v3	2.0817	2.209	2.2889	0.757	0.8107	0.7562	0.8611	1.3573	1.4327
	POPTR_015G018600v3	2.4234	2.5239	1.995	0.8356	0.9895	1.1926	1.1117	0.2627	1.098
	POPTR_016G087800v3	0.3187	0.2029	0.0651	2.1022	2.7233	1.942	0.4927	0.8954	0.7393
	POPTR_017G035400v3	0.2022	0.1877	0.439	0.6184	0.3628	0.2955	1.0921	1.3904	1.1541
	POPTR_018G091200v3	0.0593	0.1258	0.0606	0.473	0.7295	0.5671	0.5936	0.6246	0.7413
	POPTR_019G086200v3	0.3369	0.3575	0.145	1.9811	1.5821	1.3194	0.1495	0.2491	0.1928
	POPTR_019G120000v3	0.2125	0.1804	0.2027	2.2309	2.3536	2.2738	1.4336	1.1941	1.5714
	POPTR_T021100v3	1.8352	1.8852	1.7757	0.3739	0.3003	0.3735	0.4116	0.0914	0.2972
	POPTR_T022600v3	1.2947	1.2068	1.0192	0.1117	0.1974	0.1116	1.1435	0.9012	0.9703
	POPTR_T023000v3	1.2455	1.1674	0.7637	0.1988	0.3619	0.2206	0.4157	0.486	0.5192
	POPTR_T132700v3	0.4804	0.5381	0.6546	0.2272	0.1369	0.1702	1.6599	1.531	1.4511
	POPTR_T136400v3	1.4108	1.0693	0.8496	0.5629	0.5684	0.6159	0.5046	0.177	0.7397
	POPTR_T136800v3	16.5134	15.0576	17.2713	4.4592	4.8585	6.1253	7.491	7.0396	7.6534
BRI1	POPTR_001G066700v3	0.0974	0.1447	0.1991	1.1403	0.6994	1.0356	0.1027	0.1369	0.1907
	POPTR_003G163300v3	0.3153	0.2844	0.4189	2.4491	2.1665	1.6087	0.5983	0.7198	0.6172
	POPTR_004G058500v3	19.7417	21.4084	23.3127	1.8039	1.4682	2.1024	7.6648	6.9026	6.9852
	POPTR_005G086500v3	0.4119	0.6119	0.5291	2.2287	2.0998	2.339	0.2977	0.4822	0.6654
	POPTR_006G185100v3	0.4345	0.4134	0.4134	1.7856	1.9515	2.4687	4.1856	3.7364	4.3016
	POPTR_007G078100v3	0.8974	1.0067	0.7468	5.7562	4.7066	6.8133	1	0.6604	0.9061
	POPTR_008G140500v3	0.2968	0.272	0.3584	3.6311	2.4761	3.7278	0.6683	0.8843	0.8214
	POPTR_010G177900v3	2.4406	1.9477	2.0819	12.0829	13.0938	11.8563	9.249	9.9414	9.2123
	POPTR_010G178000v3	0.2835	0.3703	0.2675	1.6709	1.2302	1.4374	1.6094	1.5065	1.4942
	POPTR_010G178100v3	1.1586	1.1197	1.332	6.494	6.0257	6.6854	4.8634	3.6816	4.7471
	POPTR_012G139000v3	0.9804	0.8409	0.7	0.3001	0.2479	0.0714	0.4955	0.4088	0.4235
	POPTR_017G005200v3	1.2166	0.842	1.0811	0.5628	0.1085	0.1687	0.4461	0.5573	0.9203
	POPTR_017G007600v3	0.3743	0.4333	0.5216	0.9775	1.1166	1.3382	1.7933	1.3145	1.776
	POPTR_017G074400v3	0.2742	0.2238	0.1293	1.1221	0.9301	0.8968	0.3557	0.2222	0.5046
	POPTR_T075300v3	0.4129	0.6719	0.7596	0.4101	0.367	0.6145	1.5089	0.8379	1.0477
BSK	POPTR_001G246400v3	2.0602	0.9937	1.3398	12.1118	12.015	11.1705	5.7911	5.1892	6.0194
	POPTR_002G158400v3	0.3042	0.1614	0.1776	0.994	1.1808	0.6466	0.458	0.5596	0.4961
	POPTR_003G088900v3	0.4101	0.5168	0.4453	3.6547	4.0745	3.76	0.6485	1.4704	0.4739
	POPTR_006G093900v3	30.7641	29.6395	33.7844	14.73	17.5773	16.3241	20.6669	20.4375	20.2846
	POPTR_009G039500v3	0.2187	0.145	0.0838	1.0179	1.3174	1.0749	0.4034	0.512	0.6242
	POPTR_013G042300v3	0.6312	0.7932	0.3565	3.305	2.8959	3.1604	1.6809	1.4585	1.1921
	POPTR_014G082400v3	84.0477	85.5755	82.6213	44.3259	42.4523	42.0853	91.9687	85.2362	92.3426
	POPTR_014G179300v3	1.1142	1.2017	1.3439	10.8054	12.0066	10.1344	4.8904	4.0841	4.8066
	POPTR_016G105800v3	0.3673	0.4141	0.2346	1.4411	2.0716	1.098	0.7017	0.645	0.5492
BZR1/2	POPTR_011G106800v3	3.04	2.8892	2.0801	13.2757	13.2563	14.2738	7.4399	7.3344	7.8188
CYCD3	POPTR_001G301800v3	1.3363	1.4999	1.4445	6.3438	6.4306	7.6759	6.1764	5.8968	6.204
	POPTR_009G097800v3	0.3053	0.3887	0.6551	9.5171	7.3883	7.6579	1.2228	1.3938	0.7303
	POPTR_014G023000v3	2.0254	2.0666	1.8045	15.6655	17.3622	14.1868	4.8174	4.2255	4.6591
JAZ	POPTR_001G166200v3	25.043	26.8628	26.1487	124.794	155.034	144.849	161.653	157.624	155.698
	POPTR_003G068900v3	100.374	109.643	102.819	356.539	394.377	376.449	543.516	509.999	510.398
	POPTR_003G165000v3	114.282	112.502	118.693	227.335	271.022	242.574	395.525	363.468	371.366
	POPTR_005G214300v3	0.4267	0.4528	0.1377	4.851	5.0671	5.1804	1.1364	1.1832	1.6607
	POPTR_006G247500v3	0.7385	0.5224	0.526	4.405	4.9342	3.6156	0.7549	1.1789	0.7057
	POPTR_018G033700v3	0.3247	0.3937	0.2133	2.27	1.7599	2.4156	0.2933	0.2986	0.1765
JAR1	POPTR_002G168200v3	1.9304	2.2615	1.736	3.8286	2.9457	3.3323	7.0162	6.4363	6.8013
MYC2	POPTR_001G083500v3	0	0.0298	0.0287	2.2401	2.1878	2.208	13.0195	12.2578	10.0122
	POPTR_001G103600v3	12.1135	12.1196	11.5392	52.7065	54.2824	53.8028	33.017	30.1354	32.2728
	POPTR_001G142200v3	13.8468	14.3393	14.5597	78.6003	71.2743	77.7051	40.6931	41.4051	39.9473
	POPTR_001G287200v3	0.5188	0.7341	0.6565	7.1765	8.6398	8.4298	11.8496	10.1233	11.8748
	POPTR_002G054100v3	0.2685	0.4095	0.2229	2.2137	1.4453	1.8904	0.3537	0.1964	0.3102
	POPTR_002G108400v3	5.5342	5.4811	5.4671	21.0807	23.7233	18.9417	5.1336	4.0601	4.4534
	POPTR_002G159400v3	0.8795	0.9644	0.8688	6.1138	6.2534	6.4348	1.8387	1.7504	2.1359
	POPTR_002G176900v3	7.0184	5.5642	4.9465	80.4562	78.5106	79.3744	56.5777	60.3801	58.5412
	POPTR_003G128000v3	0.5416	0.7663	0.4059	8.3367	7.7574	7.7334	1.1228	1.1624	0.7656
	POPTR_006G202100v3	0.8005	1.0618	0.8436	0.4259	0.4874	0.9307	0.3164	0.3514	0.3536
	POPTR_007G009400v3	0.2353	0.1783	0.1031	0.7153	0.8618	1.2505	0.248	0.1181	0.1097
	POPTR_014G083900v3	0.1712	0.1362	0.1093	1.7988	2.1945	2.6613	0.8797	0.5762	0.4421
	POPTR_014G103700v3	0.4178	0.2709	0.2846	5.5569	4.4275	4.9592	6.9243	8.8315	8.3547
	POPTR_015G105200v3	0.807	0.8563	1.0165	6.4097	6.3703	6.2636	1.365	1.6697	1.0816
	POPTR_016G068500v3	0.1776	0.4147	0.1452	0.0756	0.0729	0.0378	0.7865	0.6655	0.9272
NPR1	POPTR_006G148100v3	1.7075	1.5676	1.4901	6.2261	6.9649	6.852	1.6179	1.4375	1.8776
	POPTR_015G114400v3	2.9597	1.7618	2.2869	1.4594	0.6663	1.2277	1.3697	1.0141	1.6485
	POPTR_015G115400v3	0	0	0.0645	6.3824	10.8137	6.2417	1.198	0.961	1.2359
	POPTR_015G116900v3	1.6975	2.5634	1.6681	1.5283	1.0043	2.082	0.6194	0.6879	0.852
TGA	POPTR_005G170500v3	0.5177	0.5597	0.539	2.8164	3.3656	3.3119	1.0914	1.4065	1.0303
	POPTR_008G118300v3	0.2468	0.0952	0.1376	1.8623	1.5188	2.075	0.3548	0.394	0.3904
	POPTR_010G128000v3	0.4192	0.2965	0.5712	1.784	1.8628	1.4852	0.4419	0.4089	0.2279
PR-1	POPTR_001G288600v3	55.0014	52.5642	53.0264	58.4485	54.9149	59.713	16.5546	18.3857	17.6797
	POPTR_009G082800v3	0.4923	0.6384	0.1118	2.968	3.9263	1.279	0.5765	0.9605	0.6542
	POPTR_T093500v3	0.2006	0.3548	0.205	1.9921	2.0572	1.2793	1.0573	1.0176	1.3815
	POPTR_T093600v3	0.2875	0.3605	0.414	3.9351	3.0958	2.4587	0.124	0.1683	0.0711
	POPTR_T131500v3	0.1213	0.0804	0.1085	0.0807	0.1399	0.5963	0.4635	0.3727	0.9233

## Sheet: Table S7
Table S7 The FPKM of DEGs and the relative content of DAMs in α-linolenic acid metabolism.
Gene	ID	TSR1-1	TSR1-2	TSR1-3	TSR2-1	TSR2-2	TSR2-3	TSR3-1	TSR3-2	TSR3-3
3.1.1.4	POPTR_018G132100v3	2.0413	2.3236	2.655	20.6533	23.2175	20.0407	7.316	4.5188	5.4485
	POPTR_006G070400v3	0.0647	0.3433	0.1322	1.4456	1.7251	1.788	0.2728	0.7574	0.3518
	POPTR_006G043800v3	15.0141	15.5276	16.2391	6.19	4.7937	6.6968	16.7638	14.4988	17.045
3.1.1.32	POPTR_001G153100v3	7.1477	6.9069	7.5842	18.2849	16.1262	14.1928	25.489	28.1658	25.1038
	POPTR_002G044700v3	2.9437	3.6043	3.3058	0.7572	0.5308	0.8596	2.1142	1.6663	2.5679
	POPTR_002G231600v3	0.4209	0.4467	0.4302	1.269	0.7914	1.1186	1.2942	1.3552	1.6403
	POPTR_003G101800v3	1.3205	0.5955	0.8097	2.7398	3.0469	4.0704	4.6282	4.4059	3.5181
	POPTR_004G054800v3	0.4793	0.5086	0.4898	1.292	1.4091	1.2907	1.6842	1.9079	1.3552
	POPTR_005G218500v3	10.0735	11.1234	10.6864	6.8282	7.3153	8.0986	19.0542	21.2216	20.2124
	POPTR_009G051900v3	0.2086	0.1383	0	0.7768	0.4546	1.0255	0.5772	0.6411	0.6805
	POPTR_010G062700v3	1.5154	1.5214	1.7805	7.4345	6.8305	6.7518	2.5061	2.1247	2.6347
	POPTR_011G064400v3	0.0662	0.0702	0.1353	0.7396	0.6789	0.774	0.3838	0.5038	0.3599
	POPTR_015G121000v3	20.5588	23.4481	21.0574	10.0197	9.3943	10.5794	20.3199	20.2206	21.0888
1.13.11.92	POPTR_008G106400v3	112.575	111.33	112.012	13.6953	11.9251	11.6143	35.1245	35.4183	43.1456
1.13.11.12	POPTR_003G067600v3	1.3149	1.3211	1.1865	8.8557	8.3345	8.7129	12.2384	11.7416	13.0359
4.2.1.92	POPTR_002G130700v3	3.7908	4.6358	5.0315	29.9314	26.8099	29.2377	10.6234	10.5536	12.2411
	POPTR_004G149000v3	626.036	634.48	629.858	328.709	304.462	312.929	838.33	858.619	844.327
	POPTR_014G038700v3	72.9811	78.7697	79.3451	213.073	197.927	194.491	319.608	339.282	340.142
HPL1	POPTR_014G155800v3	0.0076	0.0405	0.0546	0	0	0.0325	0.2254	0.1788	0.2242
1.13.11.12	POPTR_003G067600v3	1.3149	1.3211	1.1865	8.8557	8.3345	8.7129	12.2384	11.7416	13.0359
4.2.1.92	POPTR_002G130700v3	3.7908	4.6358	5.0315	29.9314	26.8099	29.2377	10.6234	10.5536	12.2411
	POPTR_004G149000v3	626.036	634.48	629.858	328.709	304.462	312.929	838.33	858.619	844.327
	POPTR_014G038700v3	72.9811	78.7697	79.3451	213.073	197.927	194.491	319.608	339.282	340.142
HPL1	POPTR_014G155800v3	0.0076	0.0405	0.0546	0	0	0.0325	0.2254	0.1788	0.2242
1.1.1.1	POPTR_002G072100v3	1400.7	1431.68	1432.72	509.04	502.857	498.972	190.059	205.594	223.706
	POPTR_005G060200v3	14.0376	14.8604	12.8122	4.009	3.4878	3.2961	0.5624	0.5465	0.6889
	POPTR_005G060300v3	16.9675	20.6784	19.2953	5.6672	5.9201	6.848	1.0422	0.7841	1.0058
	POPTR_007G108400v3	44.0739	53.2483	48.161	7.7688	8.1003	4.5507	12.8391	12.8605	16.4208
	POPTR_007G108500v3	8.6003	11.9176	10.8914	1.1483	1.176	0.7887	2.5953	2.448	3.4108
	POPTR_007G108600v3	113.622	115.217	115.706	3.3196	6.1013	2.4679	13.7667	13.5481	15.9375
	POPTR_007G116900v3	100.15	87.8085	90.8875	4.9372	6.7413	6.5763	11.4129	16.7495	9.2507
	POPTR_T107300v3	57.5692	55.9309	54.7455	2.9343	3.0049	1.539	6.4682	10.8561	8.7718
	POPTR_T107400v3	3.418	3.8537	3.5294	0.5683	0.5477	0.1892	4.9541	0.8336	1.8197
	POPTR_T107500v3	6.7055	5.3124	5.3953	0.4843	0.6534	0.3225	1.7911	0.4618	1.0888
1.3.1.-	POPTR_001G452600v3	51.2065	50.7789	47.9725	4.9771	7.0046	7.2161	5.4545	6.7362	6.8422
5.3.99.6	POPTR_004G102500v3	73.0516	62.7481	67.0311	344.52	312.269	266.523	614.719	668.71	594.631
	POPTR_004G102500v3	73.0516	62.7481	67.0311	344.52	312.269	266.523	614.719	668.71	594.631
	POPTR_008G117300v3	56.0316	58.0069	58.0463	167.994	171.508	160.016	222.794	206.039	217.296
1.3.1.42	POPTR_013G102700v3	109.97	116	117.82	5.5293	6.0632	5.5899	99.8153	94.608	99.0108
	POPTR_013G102800v3	27.9071	30.2092	32.6089	3.3615	3.2399	1.9776	38.1869	38.0545	40.4244
	POPTR_013G102900v3	12.8298	12.5354	11.5708	0.8206	1.0066	1.006	15.6671	17.8925	18.7162
	POPTR_013G103000v3	9.9477	11.1394	12.0475	1.5012	1.6921	1.22	10.8388	9.8821	12.8196
	POPTR_018G065600v3	34.3642	38.4308	37.1483	34.9928	34.5803	28.7649	83.4844	93.9127	81.5393
OPCL1	POPTR_002G012800v3	65.1677	68.4565	65.4814	403.62	371.231	355.795	567.901	630.058	594.295
ACX	POPTR_003G079200v3	254.985	259.162	253.058	86.0497	85.2901	89.9543	270.902	249.685	271.111
MFP2	POPTR_008G220400v3	2.5291	2.284	3.5744	15.8976	15.8007	17.2161	15.5039	16.6308	14.8821
2.3.1.16	POPTR_002G216400v3	8.8907	8.4137	7.8845	54.4619	59.1763	53.3845	29.039	29.1234	27.3073
	POPTR_001G051900v3	69.7534	64.6849	66.1808	35.4101	33.9471	33.9733	62.814	67.0021	56.6682
ACX	POPTR_003G079200v3	254.985	259.162	253.058	86.0497	85.2901	89.9543	270.902	249.685	271.111
MFP2	POPTR_008G220400v3	2.5291	2.284	3.5744	15.8976	15.8007	17.2161	15.5039	16.6308	14.8821
2.3.1.16	POPTR_002G216400v3	8.8907	8.4137	7.8845	54.4619	59.1763	53.3845	29.039	29.1234	27.3073
	POPTR_001G051900v3	69.7534	64.6849	66.1808	35.4101	33.9471	33.9733	62.814	67.0021	56.6682
ACX	POPTR_003G079200v3	254.985	259.162	253.058	86.0497	85.2901	89.9543	270.902	249.685	271.111
MFP2	POPTR_008G220400v3	2.5291	2.284	3.5744	15.8976	15.8007	17.2161	15.5039	16.6308	14.8821
2.3.1.16	POPTR_002G216400v3	8.8907	8.4137	7.8845	54.4619	59.1763	53.3845	29.039	29.1234	27.3073
	POPTR_001G051900v3	69.7534	64.6849	66.1808	35.4101	33.9471	33.9733	62.814	67.0021	56.6682
2.1.1.141	POPTR_007G021400v3	1.0788	0.6628	0.8414	10.331	8.88	11.075	2.0051	3.3901	3.1799
Metabolite	Index	MSR1-1	MSR1-2	MSR1-3	MSR2-1	MSR2-2	MSR2-3	MSR3-1	MSR3-2	MSR3-3
9（S）-HOTrE	pmb2786	12114	8505.23	7194.68	26325.7	40179.7	23007.7	9733.83	8406.91	9251.11
2(R)-HOTrE	Zmyn004732	507010	485169	512916	440772	517554	532996	1.04617e+06	1.08145e+06	918749
9-Hydroxy-12-oxo-10(E),15(Z)-octadecenoic acid	pmn001689	8346.74	20428.8	10780.1	265585	277571	267618	17634.8	20912.2	9153.9
Jasmonate	pme1654	41447	39972.3	39435.9	183436	157665	140275	1.93797e+06	2.22317e+06	1.82242e+06
